# Supplementary material for: 3-Bromo-N′-(2-hydroxy­benzyl­idene)benzohydrazide
Source: Acta Crystallogr Sect E Struct Rep Online. 2008 Jan 18;64(Pt 2):o465. doi: 10.1107/S1600536808001293 (PMC2960222; doi:10.1107/S1600536808001293)
Supplement: Supplementary file 2 [file e-64-0o465-Isup2.hkl]

# 
# h,k,l, Fc-squared, Fo-squared, sigma(Fo-squared) and status flag 
# 
data_I
_shelx_title ' A in P2(1)/c' 
_shelx_refln_list_code          4 
_shelx_F_calc_maximum      301.28 
_exptl_crystal_F_000       640.00 
_reflns_d_resolution_high  0.7697 
 
loop_ 
 _symmetry_equiv_pos_as_xyz 
 'x, y, z' 
 '-x, y+1/2, -z+1/2' 
 '-x, -y, -z' 
 'x, -y-1/2, z-1/2' 
 
_cell_length_a    10.9397 
_cell_length_b    13.6717 
_cell_length_c     8.8915 
_cell_angle_alpha  90.000 
_cell_angle_beta   95.882 
_cell_angle_gamma  90.000 
 
_shelx_F_squared_multiplier     1.000 
 
loop_ 
 _refln_index_h 
 _refln_index_k 
 _refln_index_l 
 _refln_F_squared_calc 
 _refln_F_squared_meas 
 _refln_F_squared_sigma 
 _refln_observed_status 
   2   0   0     1630.17     1711.43     20.83 o 
   3   0   0    15327.97    15448.53    192.07 o 
   4   0   0     3027.79     3027.58     36.90 o 
   5   0   0     2256.98     2363.86     33.92 o 
   6   0   0     2588.45     2658.18     34.39 o 
   7   0   0     2200.56     2180.53     29.69 o 
   8   0   0        5.12        1.17      6.05 o 
   9   0   0      642.91      701.54     15.19 o 
  10   0   0      345.72      374.31     20.72 o 
  11   0   0       92.99      103.83     14.62 o 
  12   0   0        4.26        7.88     15.27 o 
  13   0   0       23.59       32.66     16.90 o 
  14   0   0       95.01      126.26     21.29 o 
   1   1   0       55.92       76.96      3.29 o 
   2   1   0     3278.63     3301.35     28.59 o 
   3   1   0     8959.50     9291.09     83.36 o 
   4   1   0     2511.05     2543.48     22.33 o 
   5   1   0     8316.07     8158.18     67.26 o 
   6   1   0     2207.56     2174.78     23.13 o 
   7   1   0      714.19      705.80      9.47 o 
   8   1   0     1146.60     1130.84     13.45 o 
   9   1   0      901.29      968.93     15.27 o 
  10   1   0       79.43       96.21      9.69 o 
  11   1   0      282.47      309.45     16.94 o 
  12   1   0       48.49       76.90     11.89 o 
  13   1   0       34.51       10.42     13.20 o 
  14   1   0       14.95       17.00     12.94 o 
   0   2   0      665.43      638.99      6.63 o 
   1   2   0     2189.65     2202.52     16.20 o 
   2   2   0     9261.53     9417.00     75.97 o 
   3   2   0    14618.90    14595.32    117.26 o 
   4   2   0       87.62       58.90      2.36 o 
   5   2   0      130.43      141.89      5.37 o 
   6   2   0      484.87      449.19      6.86 o 
   7   2   0      289.01      274.19      6.74 o 
   8   2   0        8.19        9.46      3.80 o 
   9   2   0      101.38      123.70     14.14 o 
  10   2   0      144.22      179.32      8.38 o 
  11   2   0       43.08       52.57     10.36 o 
  12   2   0        5.52      -12.85     10.57 o 
  13   2   0       73.43       78.06     12.26 o 
  14   2   0        8.59       -4.31     17.22 o 
   1   3   0     2591.33     2538.65     21.04 o 
   2   3   0     1282.37     1250.33     10.06 o 
   3   3   0      835.78      812.03      8.25 o 
   4   3   0      832.20      832.43      8.87 o 
   5   3   0     1533.99     1465.95     14.99 o 
   6   3   0     1071.16     1042.30     11.64 o 
   7   3   0       92.78      105.00      4.35 o 
   8   3   0     2312.10     2381.23     28.22 o 
   9   3   0       12.25        1.89      5.34 o 
  10   3   0        4.69        6.50      6.12 o 
  11   3   0      184.25      220.81     12.97 o 
  12   3   0       58.76       61.18     16.33 o 
  13   3   0        0.26      -13.81     18.36 o 
   0   4   0       90.53      116.95      2.81 o 
   1   4   0      798.25      761.60      6.70 o 
   2   4   0      405.79      386.79      4.29 o 
   3   4   0      419.59      340.91      4.18 o 
   4   4   0      160.61      145.99      3.22 o 
   5   4   0      683.56      743.55     13.62 o 
   6   4   0      385.60      378.71      6.51 o 
   7   4   0        6.57        0.42      3.13 o 
   8   4   0       17.19       18.89      4.86 o 
   9   4   0        0.76        2.16      5.72 o 
  10   4   0       45.71       45.94      6.85 o 
  11   4   0        2.11       -4.15      8.47 o 
  12   4   0       34.55       33.23     16.17 o 
  13   4   0        0.14      -24.13     16.09 o 
   1   5   0      206.13      206.85      8.74 o 
   2   5   0      697.44      674.65      6.66 o 
   3   5   0        0.07        3.57      1.52 o 
   4   5   0      660.43      784.43     15.28 o 
   5   5   0       65.00       91.33      6.75 o 
   6   5   0       42.19       50.43      2.86 o 
   7   5   0        5.90        7.84      4.36 o 
   8   5   0       55.06       76.07      6.11 o 
   9   5   0        1.40       -6.85      6.68 o 
  10   5   0        8.24        9.23      8.70 o 
  11   5   0       20.91       11.23      9.79 o 
  12   5   0       11.85      -20.07     15.36 o 
  13   5   0       24.46       19.42     19.99 o 
   0   6   0     2688.88     2889.74     28.58 o 
   1   6   0      129.15      129.44      3.10 o 
   2   6   0     1247.18     1334.24     11.49 o 
   3   6   0     2222.14     2326.47     20.71 o 
   4   6   0      145.45      160.03      3.70 o 
   5   6   0      552.60      618.59      8.44 o 
   6   6   0      424.64      429.58      6.35 o 
   7   6   0       62.99       90.94      5.57 o 
   8   6   0      114.91      116.68     20.68 o 
   9   6   0      204.41      224.27     17.55 o 
  10   6   0       38.51       45.69     10.52 o 
  11   6   0       10.62        7.79      9.51 o 
  12   6   0       39.96       29.49     18.69 o 
  13   6   0        5.11      -19.91     19.99 o 
   1   7   0     1788.24     1883.36     15.56 o 
   2   7   0     2468.09     2655.98     21.06 o 
   3   7   0     2227.38     2323.65     21.15 o 
   4   7   0     1127.16     1120.53     10.63 o 
   5   7   0      721.71      709.47      8.12 o 
   6   7   0      656.77      647.58     10.90 o 
   7   7   0       72.28       80.39      7.57 o 
   8   7   0      656.80      657.71     17.47 o 
   9   7   0      174.84      166.00     14.95 o 
  10   7   0        3.77       -7.74      8.57 o 
  11   7   0      166.20      147.65     20.60 o 
  12   7   0      136.64      142.00     16.98 o 
   0   8   0     6183.60     6163.17     59.14 o 
   1   8   0     1704.39     1750.73     15.00 o 
   2   8   0      239.61      263.52      4.87 o 
   3   8   0     3547.15     3468.73     27.25 o 
   4   8   0      268.03      246.23      5.70 o 
   5   8   0        1.26        5.71      3.14 o 
   6   8   0     1301.81     1314.03     22.00 o 
   7   8   0     1021.34      992.58     37.98 o 
   8   8   0        0.36       -3.67     16.33 o 
   9   8   0       95.83      113.19     10.46 o 
  10   8   0       13.68       20.76      9.93 o 
  11   8   0        5.09       -9.33     10.43 o 
  12   8   0        4.33       -3.07     12.55 o 
   1   9   0     3297.74     3220.15     25.61 o 
   2   9   0     3770.17     3627.52     28.57 o 
   3   9   0      371.84      330.57      5.85 o 
   4   9   0     1031.31     1008.48     11.96 o 
   5   9   0     1741.70     1728.53     20.88 o 
   6   9   0      244.45      230.26     12.35 o 
   7   9   0      124.13      131.55     11.05 o 
   8   9   0      404.60      387.51     13.16 o 
   9   9   0      291.48      268.25     13.09 o 
  10   9   0       22.02       22.08     23.56 o 
  11   9   0      186.21      185.32     20.43 o 
  12   9   0       37.61       48.09     17.87 o 
   0  10   0     3972.45     3854.49     39.26 o 
   1  10   0      284.44      274.84      5.52 o 
   2  10   0      555.02      561.42      7.67 o 
   3  10   0     2343.88     2278.33     22.11 o 
   4  10   0     4339.57     4116.29     36.59 o 
   5  10   0      339.82      365.22      9.27 o 
   6  10   0     1018.38     1029.80     19.96 o 
   7  10   0      713.82      683.47     16.27 o 
   8  10   0        0.27       -5.13     12.19 o 
   9  10   0      212.93      227.26     34.86 o 
  10  10   0      273.96      264.08     29.37 o 
  11  10   0        3.97        3.45     11.55 o 
   1  11   0     1654.48     1583.99     15.13 o 
   2  11   0      942.44      907.57     10.59 o 
   3  11   0      443.74      459.65      8.50 o 
   4  11   0      113.60      108.98      6.24 o 
   5  11   0      862.72      835.56     13.91 o 
   6  11   0       17.24       15.48      7.57 o 
   7  11   0       51.68       43.61      9.18 o 
   8  11   0      311.97      278.73     12.74 o 
   9  11   0       39.46       54.01     10.36 o 
  10  11   0       10.66        2.59     10.92 o 
  11  11   0       17.85       14.72     12.22 o 
   0  12   0       49.93       61.71      7.03 o 
   1  12   0     1584.49     1534.73     17.31 o 
   2  12   0       37.90       44.19      4.24 o 
   3  12   0      336.13      313.02      8.39 o 
   4  12   0      197.09      201.19      8.18 o 
   5  12   0       19.62       12.41      7.32 o 
   6  12   0      243.78      209.81     11.44 o 
   7  12   0       87.90      101.91     13.53 o 
   8  12   0        8.33       -5.06      8.52 o 
   9  12   0       38.47       26.54     10.27 o 
  10  12   0       80.79       86.73     12.94 o 
   1  13   0      519.42      463.83      9.74 o 
   2  13   0      527.77      469.96      9.98 o 
   3  13   0        0.25       -4.69      5.45 o 
   4  13   0      234.42      215.98      9.02 o 
   5  13   0       88.12       69.92      9.30 o 
   6  13   0       57.10       50.55      9.68 o 
   7  13   0        0.88       -0.85     14.42 o 
   8  13   0       71.99       76.45     11.17 o 
   9  13   0        0.45      -15.86     11.42 o 
   0  14   0        0.97       -0.85     13.45 o 
   1  14   0        9.89       14.56      5.48 o 
   2  14   0        0.39       -1.36      5.11 o 
   3  14   0        5.67       14.93     19.09 o 
   4  14   0        4.62       14.38     11.94 o 
   5  14   0      114.73      102.29     14.62 o 
   6  14   0        7.79        3.44      9.93 o 
   7  14   0        0.02      -14.05     20.96 o 
   8  14   0       12.68        6.17     10.43 o 
   1  15   0      100.92      124.53      7.46 o 
   2  15   0        9.16       18.61     10.97 o 
   3  15   0        1.39       -1.20      8.48 o 
   4  15   0       21.76       33.72     13.49 o 
   5  15   0       10.88       18.85     14.54 o 
   6  15   0       19.08        0.57     14.71 o 
   7  15   0        0.78        8.21     15.36 o 
   0  16   0      258.30      296.00     14.41 o 
   1  16   0      178.27      201.11      8.78 o 
   2  16   0       13.56       12.34     10.22 o 
   3  16   0      197.69      246.19     24.09 o 
   4  16   0      158.61      121.79     16.90 o 
   5  16   0        4.49       -5.04     15.19 o 
   6  16   0       87.14      100.34     17.55 o 
   1  17   0      229.70      252.98     14.20 o 
   2  17   0      298.28      348.96     16.95 o 
   3  17   0        0.29      -13.81     15.19 o 
   4  17   0      101.05      125.53     19.09 o 
 -14   1   1        0.11      -17.79     18.52 o 
 -13   1   1        3.49      -12.26     11.81 o 
 -12   1   1       42.58       49.14     11.42 o 
 -11   1   1       32.93       29.39      9.74 o 
 -10   1   1       61.23       70.83      5.78 o 
  -9   1   1      186.93      218.44     16.95 o 
  -8   1   1      404.53      425.84      8.11 o 
  -7   1   1       44.88       50.19      3.88 o 
  -6   1   1      754.39      773.04     12.34 o 
  -5   1   1        6.27        7.28      2.17 o 
  -4   1   1      246.13      236.41      4.39 o 
  -3   1   1    49760.53    46628.72    584.59 o 
  -2   1   1        6.82       18.77      1.71 o 
  -1   1   1       24.03       22.10      0.85 o 
   0   1   1      753.32      774.12      9.53 o 
   1   1   1    21753.36    21098.43    242.84 o 
   2   1   1       50.01       61.16      2.76 o 
   3   1   1      516.38      559.02      5.98 o 
   4   1   1     1752.50     1781.68     16.23 o 
   5   1   1      407.65      415.41      5.88 o 
   6   1   1      126.48      128.38      4.06 o 
   7   1   1      511.62      537.05      7.96 o 
   8   1   1      266.98      284.26      8.13 o 
   9   1   1        4.18       10.44     10.24 o 
  10   1   1       30.39       53.00     17.71 o 
  11   1   1       70.13       92.23     14.26 o 
  12   1   1        9.65       16.24     11.29 o 
  13   1   1       38.91       10.80     12.09 o 
 -14   2   1        3.03      -12.35     19.74 o 
 -13   2   1        5.01      -11.13     17.87 o 
 -12   2   1       41.09       25.39     13.97 o 
 -11   2   1       15.23       11.17      7.07 o 
 -10   2   1      132.20      160.56      8.35 o 
  -9   2   1       90.73       87.47      5.50 o 
  -8   2   1     1052.05     1054.82     20.15 o 
  -7   2   1       40.46       49.66      3.87 o 
  -6   2   1      239.74      238.10      5.44 o 
  -5   2   1      870.97      835.67      9.43 o 
  -4   2   1      416.80      416.48      5.66 o 
  -3   2   1    10506.78    10863.01     73.97 o 
  -2   2   1     1526.02     1456.03     12.67 o 
  -1   2   1      756.63      790.48      8.48 o 
   0   2   1     2518.51     2699.85     25.22 o 
   1   2   1     1718.08     1739.80     21.26 o 
   2   2   1     5018.98     5207.30     50.07 o 
   3   2   1     2086.42     2168.48     25.03 o 
   4   2   1        9.41        8.05      2.22 o 
   5   2   1      373.96      360.01      5.43 o 
   6   2   1     4692.58     4897.37     41.99 o 
   7   2   1      217.45      221.10      7.99 o 
   8   2   1      393.47      387.88      9.37 o 
   9   2   1       59.34       63.61      5.92 o 
  10   2   1        5.60        6.19      8.85 o 
  11   2   1        2.00       -9.57      9.62 o 
  12   2   1        1.93       -0.45     10.84 o 
  13   2   1        0.10      -14.10     11.93 o 
 -14   3   1        5.34      -29.98     19.99 o 
 -13   3   1       30.33       36.40     19.66 o 
 -12   3   1       66.99       87.58     19.01 o 
 -11   3   1       14.51       11.32     12.15 o 
 -10   3   1       26.03       21.28      7.18 o 
  -9   3   1      241.23      258.52      7.94 o 
  -8   3   1      153.28      169.21      6.04 o 
  -7   3   1        6.33        5.19      3.19 o 
  -6   3   1     6371.73     6476.22     54.68 o 
  -5   3   1     1783.98     1847.41     17.55 o 
  -4   3   1     1793.42     1737.31     14.11 o 
  -3   3   1     7419.13     7278.30     48.73 o 
  -2   3   1     3154.26     3274.91     24.17 o 
  -1   3   1     2823.20     2954.96     24.15 o 
   0   3   1     5990.28     6244.67     50.11 o 
   1   3   1     5867.02     6100.85     49.02 o 
   2   3   1        3.77        9.35      1.32 o 
   3   3   1     1788.60     1751.48     15.72 o 
   4   3   1     3532.28     3457.50     29.65 o 
   5   3   1        4.50       11.25      2.93 o 
   6   3   1      185.94      172.97      5.84 o 
   7   3   1      409.73      394.33      8.87 o 
   8   3   1      317.27      344.66      9.96 o 
   9   3   1        3.42        3.41      5.64 o 
  10   3   1      655.48      709.67     18.43 o 
  11   3   1      157.45      195.82     12.75 o 
  12   3   1       24.69       23.52     29.33 o 
  13   3   1       11.79       29.90     18.69 o 
 -13   4   1       20.33       12.76     19.34 o 
 -12   4   1        1.65       -2.02     10.51 o 
 -11   4   1      525.70      510.77     26.53 o 
 -10   4   1      180.75      201.65     11.11 o 
  -9   4   1      470.67      455.91     16.25 o 
  -8   4   1     1111.86     1102.04     27.11 o 
  -7   4   1     1168.34     1211.53     17.99 o 
  -6   4   1        3.05        4.20      2.52 o 
  -5   4   1      796.61      756.69      7.77 o 
  -4   4   1     2808.35     2747.28     27.81 o 
  -3   4   1     1109.28     1189.71      9.98 o 
  -2   4   1     2218.47     2163.05     16.71 o 
  -1   4   1     4846.26     5074.68     36.90 o 
   0   4   1     5952.07     6268.74     41.49 o 
   1   4   1     3245.87     3370.09     27.92 o 
   2   4   1     8109.21     8120.53     75.60 o 
   3   4   1     4063.93     4049.75     34.09 o 
   4   4   1      106.37       81.44      2.80 o 
   5   4   1    10527.81    10784.25     88.12 o 
   6   4   1     1294.06     1285.09     16.63 o 
   7   4   1       45.83       48.43      4.91 o 
   8   4   1     1213.93     1216.09     17.32 o 
   9   4   1      802.28      820.86     15.70 o 
  10   4   1       27.51       33.64      6.87 o 
  11   4   1      208.94      233.08     13.39 o 
  12   4   1      229.22      271.37     22.59 o 
  13   4   1       29.08        4.55     18.77 o 
 -13   5   1       25.60       32.91     20.15 o 
 -12   5   1       23.51       25.47     11.70 o 
 -11   5   1       76.25      101.95     11.42 o 
 -10   5   1       78.09      100.19     10.46 o 
  -9   5   1      935.55      981.02     20.32 o 
  -8   5   1      682.85      726.51     12.23 o 
  -7   5   1      213.14      201.06      6.15 o 
  -6   5   1     4294.24     4258.07     74.03 o 
  -5   5   1     2081.58     2113.37     24.52 o 
  -4   5   1      646.92      591.68      7.72 o 
  -3   5   1     5651.72     5585.10     37.65 o 
  -2   5   1     5117.71     5085.11     37.34 o 
  -1   5   1     1571.04     1590.13     12.98 o 
   0   5   1     6416.48     6266.71     41.70 o 
   1   5   1     6397.86     6506.01     52.71 o 
   2   5   1     1088.02     1276.09     12.07 o 
   3   5   1     4145.91     3991.42     33.44 o 
   4   5   1     2409.18     2193.43     17.85 o 
   5   5   1      452.93      459.23      6.64 o 
   6   5   1     1993.71     1974.81     23.14 o 
   7   5   1     1368.69     1319.96     17.77 o 
   8   5   1      226.63      232.82      8.43 o 
   9   5   1      175.81      195.72     10.44 o 
  10   5   1      188.01      205.70     15.52 o 
  11   5   1       28.89       13.08     16.25 o 
  12   5   1       17.60       -0.73     15.44 o 
  13   5   1       82.41       90.51     21.37 o 
 -13   6   1        0.28      -19.50     19.74 o 
 -12   6   1       97.84       90.71     12.07 o 
 -11   6   1      210.41      213.00     12.81 o 
 -10   6   1       96.37       95.55     10.16 o 
  -9   6   1       65.71       49.33      8.40 o 
  -8   6   1      410.06      386.04     18.32 o 
  -7   6   1      387.75      372.32      8.44 o 
  -6   6   1      149.34      147.25      5.65 o 
  -5   6   1     2728.24     2657.02     35.66 o 
  -4   6   1     3474.84     3461.92     32.76 o 
  -3   6   1      236.64      276.30      4.25 o 
  -2   6   1     3859.43     3881.97     29.32 o 
  -1   6   1     9392.93     9360.65     67.34 o 
   0   6   1     4855.47     5140.21     34.74 o 
   1   6   1     2320.51     2357.59     20.70 o 
   2   6   1     5354.49     5384.59     44.41 o 
   3   6   1     3191.95     3269.10     28.13 o 
   4   6   1       25.35       22.50      2.22 o 
   5   6   1     1787.08     1690.95     17.09 o 
   6   6   1      805.56      749.54     10.24 o 
   7   6   1        0.47       -1.32      3.76 o 
   8   6   1      613.07      632.49     12.46 o 
   9   6   1      764.58      769.32     17.49 o 
  10   6   1      118.82      118.00     10.15 o 
  11   6   1       21.88       13.97     16.90 o 
  12   6   1       76.91       63.21     19.82 o 
  13   6   1       10.66        2.36     20.15 o 
 -13   7   1        1.40       -3.60     12.75 o 
 -12   7   1       18.13       11.00     11.42 o 
 -11   7   1        3.19      -12.75      9.81 o 
 -10   7   1      204.43      211.39     19.22 o 
  -9   7   1      269.71      265.36     15.72 o 
  -8   7   1       11.53       11.23      7.26 o 
  -7   7   1      366.61      349.31     12.12 o 
  -6   7   1      920.49      855.13     15.70 o 
  -5   7   1      109.93      108.11      5.12 o 
  -4   7   1      608.32      589.52      7.13 o 
  -3   7   1     1921.39     1727.83     14.86 o 
  -2   7   1     1102.90     1021.57      9.81 o 
  -1   7   1        5.64        3.76      1.97 o 
   0   7   1     2038.22     1909.93     15.69 o 
   1   7   1      986.63      778.13      9.31 o 
   2   7   1     1140.82     1244.11     12.56 o 
   3   7   1     1171.19     1110.98     11.67 o 
   4   7   1     3146.76     2953.01     23.66 o 
   5   7   1      437.33      436.91      7.37 o 
   6   7   1      144.27      127.80      4.91 o 
   7   7   1      749.98      733.93     21.17 o 
   8   7   1      211.60      228.12     10.97 o 
   9   7   1        2.77       -5.76      7.22 o 
  10   7   1       79.63       82.86     13.45 o 
  11   7   1        1.03        2.11      9.95 o 
  12   7   1        0.04       10.40     17.14 o 
 -12   8   1       15.35        1.89     15.84 o 
 -11   8   1        0.75        1.30     11.03 o 
 -10   8   1        0.43        1.73     10.81 o 
  -9   8   1        9.23       13.53     10.72 o 
  -8   8   1       41.41       24.85      7.61 o 
  -7   8   1      281.88      258.28     10.67 o 
  -6   8   1       41.91       41.48      4.87 o 
  -5   8   1      323.05      260.10      6.10 o 
  -4   8   1     1106.32     1066.72     10.88 o 
  -3   8   1       18.64       19.55      4.30 o 
  -2   8   1      703.93      619.22      7.39 o 
  -1   8   1     1917.73     1740.67     15.06 o 
   0   8   1       68.79      102.61      4.36 o 
   1   8   1      127.07      113.35      3.42 o 
   2   8   1     2102.31     2090.29     19.52 o 
   3   8   1       13.71       23.23      3.14 o 
   4   8   1      403.06      436.22      6.28 o 
   5   8   1       16.22       16.34      3.62 o 
   6   8   1      116.90       99.16      8.88 o 
   7   8   1        1.12        2.44      8.37 o 
   8   8   1        5.09        4.11     13.45 o 
   9   8   1       12.32        8.81      7.96 o 
  10   8   1       29.14       46.78      9.83 o 
  11   8   1       26.70       19.61     10.81 o 
  12   8   1       27.15       22.10     19.82 o 
 -12   9   1       16.90       12.26     11.69 o 
 -11   9   1       11.42        7.05     13.73 o 
 -10   9   1       21.74        4.10      9.09 o 
  -9   9   1       22.65       18.89      8.81 o 
  -8   9   1       37.97       30.92      8.18 o 
  -7   9   1     1153.71     1070.50     20.43 o 
  -6   9   1       38.52       48.35      7.13 o 
  -5   9   1        2.40        0.20      4.72 o 
  -4   9   1       23.47       28.31      3.27 o 
  -3   9   1       51.92       41.09      3.38 o 
  -2   9   1       54.09       76.00      3.51 o 
  -1   9   1       23.03       21.77      2.79 o 
   0   9   1       46.90       34.62      2.73 o 
   1   9   1      367.34      317.34      5.45 o 
   2   9   1        7.21        7.03      2.88 o 
   3   9   1       32.33       25.90      3.38 o 
   4   9   1      235.44      217.73      9.77 o 
   5   9   1      328.06      325.18     15.01 o 
   6   9   1      139.35      139.00      6.69 o 
   7   9   1      399.33      384.27     12.44 o 
   8   9   1        3.94       11.08      7.55 o 
   9   9   1      308.31      314.46     15.15 o 
  10   9   1        0.19       -8.48      9.21 o 
  11   9   1       66.05       76.07     11.78 o 
  12   9   1        4.71       -5.44     20.07 o 
 -11  10   1        4.97       -6.63     17.51 o 
 -10  10   1       66.02       41.91     10.73 o 
  -9  10   1       11.71        2.26      9.23 o 
  -8  10   1       48.61       45.03      9.05 o 
  -7  10   1       19.21       28.99      7.96 o 
  -6  10   1      339.18      329.63     12.58 o 
  -5  10   1      176.22      179.73      7.72 o 
  -4  10   1       57.99       45.58      3.88 o 
  -3  10   1      239.23      248.59      6.27 o 
  -2  10   1      160.93      184.91      5.23 o 
  -1  10   1       50.62       64.49      5.70 o 
   0  10   1      896.46      897.37     11.29 o 
   1  10   1       17.07       16.13      3.04 o 
   2  10   1       47.20       59.87      4.00 o 
   3  10   1      536.75      539.12     10.55 o 
   4  10   1      274.01      281.42      8.22 o 
   5  10   1      132.31      139.63      6.75 o 
   6  10   1      320.86      313.52      9.74 o 
   7  10   1       30.05       28.87      7.63 o 
   8  10   1      223.73      237.04     21.41 o 
   9  10   1       21.33       17.68     12.92 o 
  10  10   1       17.38        3.41      9.86 o 
  11  10   1        0.62        4.91     11.40 o 
 -11  11   1        2.78        4.72     15.23 o 
 -10  11   1        6.38        8.23     10.55 o 
  -9  11   1       18.44       18.73     18.08 o 
  -8  11   1      112.41      110.25     10.45 o 
  -7  11   1      136.60      129.94     22.55 o 
  -6  11   1      485.15      520.98     14.70 o 
  -5  11   1      655.67      680.60     16.13 o 
  -4  11   1      315.39      320.49      6.93 o 
  -3  11   1     2461.29     2556.82     29.26 o 
  -2  11   1      149.11      176.41      5.42 o 
  -1  11   1      101.93      112.19      4.63 o 
   0  11   1      705.84      747.98     13.55 o 
   1  11   1     1743.08     1738.68     20.96 o 
   2  11   1      532.12      553.96      8.90 o 
   3  11   1      835.00      855.14     13.43 o 
   4  11   1      564.57      561.71     11.26 o 
   5  11   1        0.92       -5.44      5.30 o 
   6  11   1       21.22       14.75      7.81 o 
   7  11   1       43.33       50.06     12.43 o 
   8  11   1       16.39        3.40     11.94 o 
   9  11   1       23.26        9.80     10.26 o 
  10  11   1       10.27       25.61     11.28 o 
 -10  12   1       44.40       54.01     12.05 o 
  -9  12   1        0.72       -7.70     10.11 o 
  -8  12   1      121.71      115.80     19.91 o 
  -7  12   1      199.13      188.70     11.14 o 
  -6  12   1       22.04       13.10      8.09 o 
  -5  12   1      120.30      151.51     10.09 o 
  -4  12   1      253.78      284.50      8.24 o 
  -3  12   1        6.43        4.61      3.89 o 
  -2  12   1      126.28      142.89      5.36 o 
  -1  12   1      274.98      282.37      7.66 o 
   0  12   1        9.36        2.61      4.27 o 
   1  12   1      231.73      225.51      8.50 o 
   2  12   1     1074.90     1085.98     19.25 o 
   3  12   1      107.31      104.44      8.10 o 
   4  12   1       18.54       22.16      5.69 o 
   5  12   1      462.34      455.16     11.36 o 
   6  12   1      361.20      352.86     13.30 o 
   7  12   1        3.18       -5.50      8.28 o 
   8  12   1      131.26      142.99     11.98 o 
   9  12   1       57.86       61.34     11.06 o 
  10  12   1        0.60        2.82     11.50 o 
  -9  13   1      103.50      104.08     12.79 o 
  -8  13   1       60.21       71.86     14.34 o 
  -7  13   1       54.26       57.77     12.76 o 
  -6  13   1      182.12      189.44     20.19 o 
  -5  13   1      108.43      105.98      9.74 o 
  -4  13   1      117.96      117.76      9.89 o 
  -3  13   1      429.17      467.57      8.75 o 
  -2  13   1     1987.86     2006.50     24.27 o 
  -1  13   1        1.79        3.50      4.76 o 
   0  13   1     2005.69     1992.46     30.76 o 
   1  13   1      669.18      688.67     16.95 o 
   2  13   1        3.96       -3.06      7.52 o 
   3  13   1      437.95      442.06     13.73 o 
   4  13   1      332.86      355.08     13.13 o 
   5  13   1       54.17       60.44     29.53 o 
   6  13   1      295.54      292.31     13.38 o 
   7  13   1      286.05      274.88     14.30 o 
   8  13   1       85.15       66.26     11.46 o 
   9  13   1       17.14       20.54     10.39 o 
  -8  14   1      121.88      112.57     12.38 o 
  -7  14   1      366.01      362.66     15.78 o 
  -6  14   1        0.49      -11.66      9.25 o 
  -5  14   1      645.21      641.20     17.90 o 
  -4  14   1     1185.23     1166.07     26.20 o 
  -3  14   1       19.54       20.26      6.06 o 
  -2  14   1      345.02      356.80     15.39 o 
  -1  14   1      742.07      731.24     12.59 o 
   0  14   1      170.95      174.56      8.54 o 
   1  14   1      282.59      274.25     10.09 o 
   2  14   1      851.89      804.71     18.41 o 
   3  14   1      700.15      670.44     17.47 o 
   4  14   1       20.22       14.26      8.47 o 
   5  14   1      766.74      704.74     26.97 o 
   6  14   1      109.39      114.56     16.49 o 
   7  14   1       16.16        7.31     13.24 o 
   8  14   1      114.97      131.07     12.47 o 
  -7  15   1       89.82       88.43     12.35 o 
  -6  15   1       86.10       81.08     15.52 o 
  -5  15   1      124.21      121.55     17.22 o 
  -4  15   1       49.48       44.69     14.95 o 
  -3  15   1      534.01      552.87     14.48 o 
  -2  15   1      502.83      489.26     11.36 o 
  -1  15   1        0.41        4.08      5.72 o 
   0  15   1      852.99      868.75     23.26 o 
   1  15   1      653.86      635.91     17.78 o 
   2  15   1       39.18       33.30      9.50 o 
   3  15   1      429.77      443.46     15.62 o 
   4  15   1      279.84      285.88     14.13 o 
   5  15   1       52.54       70.44     15.92 o 
   6  15   1       78.77      106.68     16.41 o 
   7  15   1      123.36      122.76     18.61 o 
  -6  16   1        2.22        1.79     14.62 o 
  -5  16   1      262.30      232.29     19.66 o 
  -4  16   1      238.69      242.44     19.34 o 
  -3  16   1        1.75       12.43     14.38 o 
  -2  16   1      143.62      145.40      8.48 o 
  -1  16   1      445.62      479.46     25.81 o 
   0  16   1       16.76       11.84      7.96 o 
   1  16   1      113.92      124.26     11.72 o 
   2  16   1      236.81      268.85     15.80 o 
   3  16   1      175.70      167.19     12.44 o 
   4  16   1       19.22       12.51     14.30 o 
   5  16   1       64.19       80.68     17.39 o 
  -4  17   1        6.04        4.63     14.95 o 
  -3  17   1        7.08        1.79     15.36 o 
  -2  17   1       21.75       19.66     11.32 o 
  -1  17   1        0.34       -4.12      8.45 o 
   0  17   1       82.80       79.35     11.94 o 
   1  17   1       15.25        8.03     10.12 o 
   2  17   1        4.46      -12.03     29.98 o 
   3  17   1       78.70       93.90     27.42 o 
 -13   0   2       10.81       -6.66     16.90 o 
 -12   0   2      152.48      155.67     18.77 o 
 -11   0   2      327.91      348.33     13.84 o 
 -10   0   2      104.20      105.01      9.00 o 
  -9   0   2     1060.56     1041.40     19.44 o 
  -8   0   2      727.66      772.11     16.90 o 
  -7   0   2      122.86      108.91      6.26 o 
  -6   0   2     7828.75     7735.86     91.20 o 
  -5   0   2     3873.08     3959.83     48.24 o 
  -4   0   2      455.32      410.70      8.53 o 
  -3   0   2    10625.15    10469.33     96.86 o 
  -2   0   2    90772.23    78899.41   1059.97 o 
  -1   0   2      731.08      799.88     15.11 o 
   0   0   2     4272.11     4240.95     67.11 o 
   1   0   2    10177.32    10342.39    161.19 o 
   2   0   2     1378.34     1324.34     16.85 o 
   3   0   2       56.36       36.96      3.25 o 
   4   0   2     9197.06     9605.79    354.85 o 
   5   0   2     4217.66     4317.49    166.52 o 
   6   0   2       18.04       13.48      3.98 o 
   7   0   2     1334.46     1307.45     30.26 o 
   8   0   2     1169.73     1206.77     32.34 o 
   9   0   2       15.21       11.37     10.64 o 
  10   0   2      231.55      247.40     19.17 o 
  11   0   2       61.89       71.34     16.17 o 
  12   0   2      218.61      242.69     21.45 o 
  13   0   2       38.57       49.97     18.85 o 
 -14   1   2       16.37       11.37     19.58 o 
 -13   1   2       28.77       26.65     18.52 o 
 -12   1   2        5.15      -12.00     10.18 o 
 -11   1   2      219.36      216.80      8.19 o 
 -10   1   2       90.64      110.95      6.41 o 
  -9   1   2       54.12       61.32      6.86 o 
  -8   1   2      768.87      721.36     10.52 o 
  -7   1   2      662.14      628.85      9.06 o 
  -6   1   2     2290.44     2346.81     25.31 o 
  -5   1   2     2170.31     2024.49     18.82 o 
  -4   1   2     2340.58     2181.36     19.49 o 
  -3   1   2      115.39      133.15      2.39 o 
  -2   1   2      764.90      949.94      7.93 o 
  -1   1   2     6772.11     6810.65     75.72 o 
   0   1   2     6519.76     7115.89     78.82 o 
   1   1   2     1604.08     1725.86     16.96 o 
   2   1   2     6818.20     6969.50     66.63 o 
   3   1   2    15523.28    15652.02    147.19 o 
   4   1   2        2.53        3.95      1.60 o 
   5   1   2     1711.22     1560.94     21.44 o 
   6   1   2     1842.39     1776.62     17.10 o 
   7   1   2      414.77      489.34     27.55 o 
   8   1   2      302.19      277.56     12.18 o 
   9   1   2      370.60      379.13     19.26 o 
  10   1   2       97.25      140.37     19.50 o 
  11   1   2      238.64      256.73     13.87 o 
  12   1   2       16.29       12.87     11.47 o 
  13   1   2        6.68        1.60     11.65 o 
 -14   2   2       10.02      -20.72     19.91 o 
 -13   2   2        1.26      -25.35     16.90 o 
 -12   2   2       51.18       50.60     10.99 o 
 -11   2   2        4.11       -1.81     14.22 o 
 -10   2   2        1.26       -5.18      5.00 o 
  -9   2   2      419.81      421.22     11.00 o 
  -8   2   2      299.51      303.07      7.96 o 
  -7   2   2      119.62      103.26      4.49 o 
  -6   2   2       23.65       39.75      3.23 o 
  -5   2   2     5620.06     5509.41     46.38 o 
  -4   2   2      148.35      167.31      3.07 o 
  -3   2   2     1623.90     1596.13     12.80 o 
  -2   2   2      675.06      601.47      5.51 o 
  -1   2   2        4.56        5.79      1.07 o 
   0   2   2     7678.95     7717.33     71.41 o 
   1   2   2     4369.41     4336.58     40.84 o 
   2   2   2     2330.59     2309.04     28.52 o 
   3   2   2      635.39      620.48     10.99 o 
   4   2   2      304.58      259.15      5.69 o 
   5   2   2      228.09      208.77      4.17 o 
   6   2   2        1.28       -3.66      3.47 o 
   7   2   2     1190.94     1152.37     15.68 o 
   8   2   2      272.41      285.78      8.52 o 
   9   2   2      139.56      153.88     10.37 o 
  10   2   2       18.23       13.60      8.77 o 
  11   2   2      378.62      403.64     39.04 o 
  12   2   2        0.87        2.26     10.72 o 
  13   2   2        0.64        8.57     12.76 o 
 -13   3   2       17.60      -17.31     18.93 o 
 -12   3   2        2.15       -1.58     10.39 o 
 -11   3   2       15.31        0.09      8.90 o 
 -10   3   2      303.39      307.59      9.78 o 
  -9   3   2       40.70       44.32      5.15 o 
  -8   3   2      231.82      212.02      8.60 o 
  -7   3   2     1691.50     1601.40     25.96 o 
  -6   3   2      392.77      370.29      7.69 o 
  -5   3   2      102.33       88.34      3.26 o 
  -4   3   2     1567.94     1499.34     12.60 o 
  -3   3   2     1023.99     1050.65     10.00 o 
  -2   3   2      843.26      811.68      8.35 o 
  -1   3   2      892.35      841.41      8.36 o 
   0   3   2     1201.19     1197.07     10.99 o 
   1   3   2       60.24       70.65      3.03 o 
   2   3   2     3958.38     3985.33     47.66 o 
   3   3   2      685.03      668.28      9.14 o 
   4   3   2     1446.97     1500.56     17.39 o 
   5   3   2      973.73      953.06     12.93 o 
   6   3   2     2685.56     2833.41     32.44 o 
   7   3   2        1.07       -2.73      4.07 o 
   8   3   2      458.71      458.08     10.13 o 
   9   3   2      570.81      610.50     16.19 o 
  10   3   2       26.61       27.62      9.64 o 
  11   3   2       12.83       19.38     10.11 o 
  12   3   2       81.87      100.21     14.26 o 
  13   3   2       15.08       14.12     18.93 o 
 -13   4   2        8.69        4.43     18.61 o 
 -12   4   2       20.40        5.08     10.90 o 
 -11   4   2        0.65       -2.78      9.84 o 
 -10   4   2       24.06       31.22     10.28 o 
  -9   4   2        3.46       -1.74      6.69 o 
  -8   4   2       29.04       22.64      6.00 o 
  -7   4   2      247.90      263.60      7.54 o 
  -6   4   2       87.30       81.82      3.71 o 
  -5   4   2       76.25       64.98      2.65 o 
  -4   4   2      273.11      281.82      3.49 o 
  -3   4   2       38.83       24.77      2.14 o 
  -2   4   2      938.48      918.04     10.83 o 
  -1   4   2       14.36       13.04      1.88 o 
   0   4   2     1340.17     1383.67     12.71 o 
   1   4   2      617.26      594.85      9.04 o 
   2   4   2      308.29      342.24      5.60 o 
   3   4   2     5099.72     5372.77     64.03 o 
   4   4   2      301.62      298.62      6.65 o 
   5   4   2       73.45       68.22      4.22 o 
   6   4   2        1.69       -0.23      3.72 o 
   7   4   2       78.35       72.05      5.48 o 
   8   4   2        0.58        0.73      5.06 o 
   9   4   2        1.15        6.52      5.89 o 
  10   4   2       61.98       69.03     24.29 o 
  11   4   2        0.33        8.88      9.94 o 
  12   4   2        5.28       -8.92     10.67 o 
  13   4   2       32.57       29.41     19.82 o 
 -13   5   2        0.38        9.82     12.54 o 
 -12   5   2       27.80        1.12     10.68 o 
 -11   5   2        1.72       -4.86      9.08 o 
 -10   5   2        5.50       -2.73      8.45 o 
  -9   5   2       32.24       38.04      6.21 o 
  -8   5   2       40.09       44.60      5.47 o 
  -7   5   2        0.35        2.47      4.42 o 
  -6   5   2      174.52      191.08     11.76 o 
  -5   5   2      479.01      508.71      7.52 o 
  -4   5   2      209.19      211.41      3.29 o 
  -3   5   2       49.80       63.50      2.90 o 
  -2   5   2     1303.84     1427.74     13.79 o 
  -1   5   2      403.13      438.64      6.87 o 
   0   5   2       76.26       76.81      4.62 o 
   1   5   2      175.25      196.12      3.89 o 
   2   5   2     4875.61     5446.24     59.49 o 
   3   5   2       31.87       28.77      2.36 o 
   4   5   2       56.13       61.17      3.86 o 
   5   5   2       13.01       12.29      3.87 o 
   6   5   2       80.70       85.12      5.27 o 
   7   5   2       34.06       37.95     10.80 o 
   8   5   2        0.38       -2.93      8.43 o 
   9   5   2        8.12        4.03      6.01 o 
  10   5   2       16.13       24.51      9.77 o 
  11   5   2       12.75       18.63     10.45 o 
  12   5   2       17.81        3.01     17.96 o 
  13   5   2        8.19       33.31     20.31 o 
 -13   6   2       26.08       40.90     13.17 o 
 -12   6   2       50.00       47.64     11.57 o 
 -11   6   2      188.81      223.33     13.86 o 
 -10   6   2       13.60        2.21      9.55 o 
  -9   6   2      173.99      187.42     11.33 o 
  -8   6   2      353.30      366.24      9.54 o 
  -7   6   2        0.68        7.69      4.13 o 
  -6   6   2      307.17      303.20      7.67 o 
  -5   6   2     1299.02     1367.86     14.54 o 
  -4   6   2      219.80      199.14      4.15 o 
  -3   6   2      251.51      244.83      6.33 o 
  -2   6   2     1116.71     1244.19     12.72 o 
  -1   6   2     2090.20     2418.68     19.22 o 
   0   6   2      251.39      255.78      4.37 o 
   1   6   2      259.12      350.63      7.74 o 
   2   6   2     1410.85     1504.02     14.51 o 
   3   6   2      335.04      360.44      5.82 o 
   4   6   2      177.19      148.03      5.00 o 
   5   6   2      390.64      379.50      7.05 o 
   6   6   2       37.10       38.52      4.94 o 
   7   6   2      671.64      653.65     12.08 o 
   8   6   2       62.56       61.70      6.44 o 
   9   6   2       15.78       13.52      6.69 o 
  10   6   2       97.22       87.69     10.40 o 
  11   6   2        2.07      -12.92     14.87 o 
  12   6   2        1.27      -15.36     18.28 o 
 -13   7   2       17.55        4.05     12.79 o 
 -12   7   2       23.92        6.93     15.15 o 
 -11   7   2       93.68       98.38     25.19 o 
 -10   7   2        2.21       -8.79      8.95 o 
  -9   7   2        5.33        9.49      8.69 o 
  -8   7   2      187.59      191.57     10.65 o 
  -7   7   2      218.00      212.19      8.60 o 
  -6   7   2      112.94      122.03      5.75 o 
  -5   7   2      111.04      104.08      4.32 o 
  -4   7   2     1453.79     1458.38     14.25 o 
  -3   7   2     2763.56     2876.73     23.03 o 
  -2   7   2       15.31       18.43      2.46 o 
  -1   7   2     2640.82     2679.35     21.33 o 
   0   7   2     5844.07     6278.00     71.91 o 
   1   7   2      479.78      569.06      8.33 o 
   2   7   2     3632.56     3606.29     31.22 o 
   3   7   2     1103.60     1046.16     17.40 o 
   4   7   2        1.20        2.36      3.60 o 
   5   7   2      752.59      689.39     10.89 o 
   6   7   2      779.99      748.98     10.72 o 
   7   7   2      259.60      259.47      7.17 o 
   8   7   2       34.71       30.61      5.43 o 
   9   7   2      189.88      171.11     10.38 o 
  10   7   2      172.92      171.22     11.09 o 
  11   7   2        1.70       -4.79     17.14 o 
  12   7   2       33.12       54.68     20.23 o 
 -12   8   2       19.22       21.14     12.71 o 
 -11   8   2        3.94        7.46     10.78 o 
 -10   8   2       28.25       25.96     15.11 o 
  -9   8   2      596.69      570.59     16.57 o 
  -8   8   2      481.57      475.01     15.16 o 
  -7   8   2      132.32      119.64      6.55 o 
  -6   8   2      464.02      444.01      9.63 o 
  -5   8   2     1627.00     1649.10     17.39 o 
  -4   8   2       72.40       69.40      3.80 o 
  -3   8   2     1440.26     1432.65     13.35 o 
  -2   8   2     2204.92     2094.03     17.85 o 
  -1   8   2      518.86      524.98      7.73 o 
   0   8   2      590.14      588.01      7.65 o 
   1   8   2     1661.76     1569.15     18.90 o 
   2   8   2      340.23      312.89      5.98 o 
   3   8   2       16.02       11.88      3.66 o 
   4   8   2     1506.20     1419.32     17.68 o 
   5   8   2     1498.06     1396.01     15.56 o 
   6   8   2      168.56      173.51      6.46 o 
   7   8   2      551.43      515.70      9.59 o 
   8   8   2       16.04       18.95      8.16 o 
   9   8   2       12.29       18.76      8.49 o 
  10   8   2        8.17       11.44     14.46 o 
  11   8   2       66.04       76.21     19.74 o 
  12   8   2        0.49      -18.20     19.58 o 
 -12   9   2        0.34      -15.79     11.79 o 
 -11   9   2       73.94       63.59     12.47 o 
 -10   9   2      139.11      145.00     12.82 o 
  -9   9   2        8.64        3.87     14.42 o 
  -8   9   2      227.64      208.90     11.01 o 
  -7   9   2      251.32      235.79      9.04 o 
  -6   9   2      557.30      557.49     11.17 o 
  -5   9   2      592.81      562.48      9.22 o 
  -4   9   2     2121.14     2030.80     20.51 o 
  -3   9   2     1374.21     1379.93     13.44 o 
  -2   9   2       58.25       61.48      5.73 o 
  -1   9   2     3788.46     3721.20     33.08 o 
   0   9   2     2365.04     2315.84     25.31 o 
   1   9   2       43.42       46.87      5.66 o 
   2   9   2     1497.05     1504.71     15.53 o 
   3   9   2     2787.45     2774.76     38.53 o 
   4   9   2       14.41        9.40      4.37 o 
   5   9   2      600.64      579.97      9.60 o 
   6   9   2      926.58      924.53     14.84 o 
   7   9   2       96.07       80.68      6.57 o 
   8   9   2      108.08      103.88     10.07 o 
   9   9   2      370.48      353.09     13.59 o 
  10   9   2       85.50      105.42     11.73 o 
  11   9   2       32.11        0.89     18.36 o 
 -11  10   2       60.23       24.92     11.50 o 
 -10  10   2       98.18       97.03     11.89 o 
  -9  10   2      227.17      214.98     12.81 o 
  -8  10   2      303.43      303.46     13.68 o 
  -7  10   2       66.49       74.32      9.00 o 
  -6  10   2     2481.14     2350.63     30.17 o 
  -5  10   2      635.79      613.39     11.72 o 
  -4  10   2       70.66       71.01      7.55 o 
  -3  10   2     1118.56     1133.98     12.21 o 
  -2  10   2     2073.74     2017.88     18.16 o 
  -1  10   2       88.28       71.93      5.05 o 
   0  10   2     1924.64     1833.69     21.69 o 
   1  10   2     4353.57     4179.63     46.67 o 
   2  10   2     1047.73      981.39     11.94 o 
   3  10   2      451.52      493.70     10.04 o 
   4  10   2     1925.31     1864.13     22.53 o 
   5  10   2      415.08      407.85      9.93 o 
   6  10   2      361.62      349.56     11.23 o 
   7  10   2      191.60      206.79      8.81 o 
   8  10   2      772.90      758.94     18.66 o 
   9  10   2        3.09        9.07      9.86 o 
  10  10   2      151.52      135.38     23.52 o 
  11  10   2       33.99       44.48     12.26 o 
 -11  11   2       15.21       -7.08     11.57 o 
 -10  11   2      158.13      153.29     13.13 o 
  -9  11   2       10.43       -2.27      9.34 o 
  -8  11   2       36.57       38.88      9.78 o 
  -7  11   2      356.34      338.31     19.74 o 
  -6  11   2        1.65       -1.59      6.46 o 
  -5  11   2        3.55        1.55      4.55 o 
  -4  11   2      551.20      546.40      9.94 o 
  -3  11   2      131.91      122.30      5.08 o 
  -2  11   2       24.27       18.88      4.64 o 
  -1  11   2     1352.27     1328.94     17.78 o 
   0  11   2      124.85      121.76      6.08 o 
   1  11   2      390.45      405.44     11.72 o 
   2  11   2      214.20      229.84      9.85 o 
   3  11   2      759.65      739.33     27.91 o 
   4  11   2       99.28       89.75      9.32 o 
   5  11   2      137.99      144.81      7.57 o 
   6  11   2      672.58      701.64     14.12 o 
   7  11   2       24.40       30.86     18.16 o 
   8  11   2       93.05       97.81     11.02 o 
   9  11   2      114.36      137.52     11.39 o 
  10  11   2        1.27        0.51     11.39 o 
 -10  12   2        1.09        4.10     11.17 o 
  -9  12   2        5.71       20.75     11.12 o 
  -8  12   2        2.91       -7.99      9.93 o 
  -7  12   2       30.81       11.09      8.98 o 
  -6  12   2       47.35       37.39      8.54 o 
  -5  12   2      204.92      197.11      7.39 o 
  -4  12   2        0.79       -1.75      4.81 o 
  -3  12   2      824.24      832.72     10.95 o 
  -2  12   2      110.71      102.13      5.63 o 
  -1  12   2      677.81      671.10     12.51 o 
   0  12   2       12.41       19.39      5.30 o 
   1  12   2      546.74      539.64     11.52 o 
   2  12   2      183.57      183.26      9.61 o 
   3  12   2      514.61      494.32     13.70 o 
   4  12   2      380.60      379.54     13.20 o 
   5  12   2       51.48       51.17      7.50 o 
   6  12   2        2.54        4.48      6.53 o 
   7  12   2       96.80      100.23     12.84 o 
   8  12   2       56.36       54.33     10.93 o 
   9  12   2       13.59        9.19     10.94 o 
  -9  13   2        9.70       -0.97     11.59 o 
  -8  13   2       75.70       84.51     24.46 o 
  -7  13   2      252.15      225.78     13.93 o 
  -6  13   2        5.07       -6.90      8.63 o 
  -5  13   2       62.00       62.10      6.45 o 
  -4  13   2      241.74      231.80      8.43 o 
  -3  13   2      203.93      201.51      7.72 o 
  -2  13   2      744.79      733.31     35.29 o 
  -1  13   2       62.75       61.76      6.54 o 
   0  13   2      235.47      211.69      9.09 o 
   1  13   2       34.41       40.08      7.23 o 
   2  13   2      218.64      206.26     22.79 o 
   3  13   2       10.59        6.02      8.00 o 
   4  13   2       89.24       60.43      9.09 o 
   5  13   2       54.35       47.21     19.54 o 
   6  13   2      113.48      148.85     16.82 o 
   7  13   2        8.08       -1.09      9.17 o 
   8  13   2        0.45      -10.54      9.92 o 
   9  13   2       12.45       18.38     13.81 o 
  -8  14   2        0.29      -13.41     11.10 o 
  -7  14   2       13.22        3.01     10.18 o 
  -6  14   2       11.84        9.18      9.61 o 
  -5  14   2       61.34       57.32      9.77 o 
  -4  14   2        0.83       -2.88      5.78 o 
  -3  14   2        9.76        8.52      5.85 o 
  -2  14   2       37.17       29.91      6.55 o 
  -1  14   2       16.26       12.25      9.03 o 
   0  14   2        5.08       13.67      6.28 o 
   1  14   2       35.62       35.90     11.13 o 
   2  14   2        0.95        0.02      8.20 o 
   3  14   2       19.01        4.36      8.22 o 
   4  14   2        4.92        8.54     13.16 o 
   5  14   2        9.34       -3.33      8.87 o 
   6  14   2        2.47      -15.76     12.51 o 
   7  14   2       12.97       39.16     15.84 o 
   8  14   2        5.09       12.35     14.62 o 
  -7  15   2       13.94       26.96     10.88 o 
  -6  15   2        3.12        1.67     10.25 o 
  -5  15   2       16.79       10.92     10.02 o 
  -4  15   2        4.93        8.90      7.28 o 
  -3  15   2      100.01      118.01     12.55 o 
  -2  15   2        1.82        2.07      6.98 o 
  -1  15   2       53.45       71.05      7.99 o 
   0  15   2       60.89       67.11     14.75 o 
   1  15   2       12.07       10.63      8.75 o 
   2  15   2       36.84       41.40      9.27 o 
   3  15   2       16.79       -2.40     10.97 o 
   4  15   2       31.36       36.88      9.76 o 
   5  15   2       10.38        4.57      9.58 o 
   6  15   2      167.67      155.35     17.63 o 
  -5  16   2       92.50       77.51     17.71 o 
  -4  16   2        2.40       -0.35     10.72 o 
  -3  16   2       99.07      128.12      9.62 o 
  -2  16   2      322.76      354.11     12.80 o 
  -1  16   2       77.37       64.78      8.59 o 
   0  16   2       37.42       49.48     10.14 o 
   1  16   2      151.50      159.63     11.87 o 
   2  16   2      150.95      134.68     12.43 o 
   3  16   2       72.68       81.88     11.54 o 
   4  16   2       39.53       27.94     11.20 o 
   5  16   2        1.93       18.20     14.71 o 
  -3  17   2      126.63      156.68     18.65 o 
  -2  17   2       49.22       41.54     11.17 o 
  -1  17   2      108.64      111.60     11.58 o 
   0  17   2      194.72      202.19     13.43 o 
   1  17   2        0.80        2.73     17.55 o 
   2  17   2       77.64       82.09     14.18 o 
   3  17   2      301.13      337.77     16.31 o 
 -13   1   3       23.92       18.93     17.87 o 
 -12   1   3       18.66        0.72      7.82 o 
 -11   1   3       65.42       63.57      7.87 o 
 -10   1   3        4.59       -3.35      5.11 o 
  -9   1   3      204.30      195.37      7.11 o 
  -8   1   3       81.45       93.65      7.71 o 
  -7   1   3      131.41      130.48      5.18 o 
  -6   1   3     1310.96     1281.08     13.68 o 
  -5   1   3     6679.47     6935.14     57.37 o 
  -4   1   3      264.95      276.15      3.89 o 
  -3   1   3       15.55       25.13      1.23 o 
  -2   1   3      752.35      733.51      8.97 o 
  -1   1   3        4.73        3.70      1.84 o 
   0   1   3     1500.73     1683.77     28.76 o 
   1   1   3     4955.27     5284.16     49.63 o 
   2   1   3     2078.07     2103.91     18.57 o 
   3   1   3      534.90      555.67      6.32 o 
   4   1   3       44.00       46.46      2.78 o 
   5   1   3     1456.71     1653.24     16.57 o 
   6   1   3        7.50       10.97      3.63 o 
   7   1   3       27.03       23.20      6.40 o 
   8   1   3       43.61       41.15      8.47 o 
   9   1   3       78.68       91.15      9.39 o 
  10   1   3       55.75       67.08     11.11 o 
  11   1   3       47.49       77.48     11.62 o 
  12   1   3       45.75       53.51     12.19 o 
  13   1   3       14.64       19.02     12.52 o 
 -13   2   3        0.42       -8.98     11.46 o 
 -12   2   3        3.94       -6.88     31.85 o 
 -11   2   3       24.28       14.90      9.51 o 
 -10   2   3       12.07        7.80      6.24 o 
  -9   2   3      172.07      175.44      6.56 o 
  -8   2   3       18.40       13.78      4.39 o 
  -7   2   3      213.62      205.35      5.90 o 
  -6   2   3       25.38       29.91      3.48 o 
  -5   2   3     2874.51     3044.52     23.88 o 
  -4   2   3     2117.72     2033.80     16.43 o 
  -3   2   3     1784.08     1806.76     14.58 o 
  -2   2   3      129.14      119.90      3.00 o 
  -1   2   3     3432.07     3495.15     40.62 o 
   0   2   3     3401.67     3355.99     32.38 o 
   1   2   3        5.74        8.66      4.14 o 
   2   2   3       46.38       34.20      4.56 o 
   3   2   3      383.42      317.42      8.54 o 
   4   2   3     1824.05     1909.74     21.39 o 
   5   2   3       68.84       60.38      4.03 o 
   6   2   3       80.52       76.55      4.72 o 
   7   2   3      234.35      226.39     15.15 o 
   8   2   3      170.30      164.63     15.97 o 
   9   2   3       37.75       35.91      8.78 o 
  10   2   3       26.15       38.95     10.46 o 
  11   2   3        0.27       -3.08     10.77 o 
  12   2   3      124.89      139.04     13.44 o 
  13   2   3       11.79       34.12     13.67 o 
 -13   3   3        3.50      -13.66     17.83 o 
 -12   3   3       19.65        9.69     12.43 o 
 -11   3   3      104.65      117.07      8.68 o 
 -10   3   3       18.71       12.06      6.28 o 
  -9   3   3       23.30       22.35      5.52 o 
  -8   3   3     1795.27     1755.12     32.19 o 
  -7   3   3       10.86       26.97      3.66 o 
  -6   3   3     1601.90     1526.04     18.00 o 
  -5   3   3      118.90      106.72      3.27 o 
  -4   3   3      322.64      321.09     11.94 o 
  -3   3   3      870.68      826.99      8.93 o 
  -2   3   3     1048.19      965.01      9.83 o 
  -1   3   3     3862.85     4052.89     38.53 o 
   0   3   3     1269.54     1450.10     13.39 o 
   1   3   3     1992.77     1992.98     20.26 o 
   2   3   3     2908.09     2830.29     49.84 o 
   3   3   3       19.39       30.30      3.73 o 
   4   3   3     1718.72     1626.71     18.97 o 
   5   3   3     1517.57     1383.31     17.23 o 
   6   3   3      184.47      194.33      6.96 o 
   7   3   3       78.80       63.26      7.14 o 
   8   3   3     1844.51     1847.89     43.30 o 
   9   3   3       52.33       57.26      9.69 o 
  10   3   3       16.46       23.25      9.78 o 
  11   3   3       38.07       40.32     11.23 o 
  12   3   3       47.20       55.99     16.49 o 
  13   3   3        0.17      -19.16     12.77 o 
 -13   4   3       40.53       18.75     12.04 o 
 -12   4   3       15.70       21.94     10.91 o 
 -11   4   3       76.42       56.56     13.73 o 
 -10   4   3      357.77      352.93     10.86 o 
  -9   4   3        5.19        5.06      5.50 o 
  -8   4   3      160.91      164.90      7.21 o 
  -7   4   3      439.10      415.45      9.22 o 
  -6   4   3     1236.82     1227.87     13.37 o 
  -5   4   3      365.74      414.25      5.99 o 
  -4   4   3     2852.66     2848.73     22.47 o 
  -3   4   3     4693.28     4704.24     39.59 o 
  -2   4   3        4.60        5.79      1.50 o 
  -1   4   3     6158.73     6315.73     51.56 o 
   0   4   3     5378.15     5437.99     44.72 o 
   1   4   3      773.26      780.62      8.44 o 
   2   4   3     1913.59     1855.67     19.18 o 
   3   4   3     5019.75     5082.27     61.26 o 
   4   4   3     1007.58      997.88     17.22 o 
   5   4   3      447.58      395.96      8.29 o 
   6   4   3     1303.25     1232.20     22.35 o 
   7   4   3      368.03      387.93      9.43 o 
   8   4   3        3.93        8.85      5.24 o 
   9   4   3      832.01      866.18     20.56 o 
  10   4   3      327.14      364.00     18.08 o 
  11   4   3       57.83       78.36     11.82 o 
  12   4   3       27.32       37.67     12.62 o 
 -13   5   3        0.85       -2.47     12.21 o 
 -12   5   3       14.31       10.07     14.22 o 
 -11   5   3      260.17      247.89     22.14 o 
 -10   5   3      119.97      104.03     12.90 o 
  -9   5   3      371.48      362.27     11.13 o 
  -8   5   3      919.46      916.66     14.82 o 
  -7   5   3       84.78       90.07      5.87 o 
  -6   5   3      466.98      421.16      8.11 o 
  -5   5   3     2309.92     2285.54     21.63 o 
  -4   5   3       14.45       14.43      2.67 o 
  -3   5   3      992.77      936.50     10.82 o 
  -2   5   3      818.32      739.67      8.76 o 
  -1   5   3     4971.79     5115.69     42.44 o 
   0   5   3     2982.24     3183.64     27.40 o 
   1   5   3     2152.42     2013.38     18.30 o 
   2   5   3     1710.27     1549.65     14.71 o 
   3   5   3      175.02      188.07      6.87 o 
   4   5   3     2464.26     2329.27     25.87 o 
   5   5   3     1451.40     1391.95     17.63 o 
   6   5   3      107.81      127.80      6.14 o 
   7   5   3      655.63      616.77     11.99 o 
   8   5   3      281.04      295.95      9.87 o 
   9   5   3        3.65        0.33      8.81 o 
  10   5   3      117.50      100.49     11.12 o 
  11   5   3      136.58      166.79     13.17 o 
  12   5   3        5.94       12.60     12.99 o 
 -13   6   3        9.70       -3.09     27.58 o 
 -12   6   3        1.38      -12.60     11.17 o 
 -11   6   3       46.48       35.32     12.19 o 
 -10   6   3       77.55       85.97     10.87 o 
  -9   6   3        8.89        9.75      6.31 o 
  -8   6   3      140.49      124.04      9.28 o 
  -7   6   3      950.92      920.71     14.56 o 
  -6   6   3      906.74      897.60     11.45 o 
  -5   6   3       53.45       55.02      3.73 o 
  -4   6   3     1462.73     1418.51     14.86 o 
  -3   6   3     4710.61     4874.31     41.58 o 
  -2   6   3      991.95     1080.23     11.77 o 
  -1   6   3     1140.21     1107.10     17.16 o 
   0   6   3     4604.03     4748.31     39.92 o 
   1   6   3      754.49      823.63     11.76 o 
   2   6   3     1134.45     1143.96     14.26 o 
   3   6   3     2015.85     1952.82     21.97 o 
   4   6   3      823.22      828.46     10.79 o 
   5   6   3      347.03      367.45      8.58 o 
   6   6   3     1015.98      997.21     17.41 o 
   7   6   3      830.82      862.09     14.53 o 
   8   6   3       62.50       70.83      7.86 o 
   9   6   3      114.82      120.39     10.60 o 
  10   6   3       73.28       86.77     22.26 o 
  11   6   3        3.11       -5.09     11.15 o 
  12   6   3       24.42       28.36     19.91 o 
 -12   7   3       66.69       75.12     13.92 o 
 -11   7   3       32.87       37.57     11.47 o 
 -10   7   3       36.31       18.68     10.51 o 
  -9   7   3       39.62       37.17      6.86 o 
  -8   7   3      231.95      230.12      9.61 o 
  -7   7   3       17.44       17.84      5.03 o 
  -6   7   3      383.22      370.85      7.69 o 
  -5   7   3     1056.58      966.06     11.94 o 
  -4   7   3      771.73      771.80     10.06 o 
  -3   7   3      364.02      357.72      7.11 o 
  -2   7   3     2287.86     2278.00     21.51 o 
  -1   7   3       53.96       85.39      4.86 o 
   0   7   3      162.72      210.13      4.72 o 
   1   7   3     1665.02     1739.17     16.84 o 
   2   7   3     1480.86     1436.72     14.58 o 
   3   7   3      422.06      427.30     10.42 o 
   4   7   3      364.98      374.88      8.28 o 
   5   7   3      463.93      467.32      9.21 o 
   6   7   3      161.55      173.45      7.45 o 
   7   7   3       10.22        8.84      4.66 o 
   8   7   3      186.65      193.63      8.70 o 
   9   7   3       12.06       22.72      7.21 o 
  10   7   3        5.47      -18.61     15.68 o 
  11   7   3       18.35       39.81     16.90 o 
  12   7   3       28.21        9.42     19.82 o 
 -12   8   3        4.11       -0.74     12.94 o 
 -11   8   3        2.46       10.26     10.62 o 
 -10   8   3        0.97       -3.38     10.89 o 
  -9   8   3      154.26      149.86     11.00 o 
  -8   8   3      145.67      138.85      7.57 o 
  -7   8   3       71.81       65.87      6.17 o 
  -6   8   3       30.52       35.14      4.48 o 
  -5   8   3       47.74       52.65      7.14 o 
  -4   8   3       79.48       76.57      4.40 o 
  -3   8   3       88.82       78.15      4.20 o 
  -2   8   3       46.82       35.92      3.53 o 
  -1   8   3      174.37      197.20      6.47 o 
   0   8   3     1254.50     1289.91     16.18 o 
   1   8   3       25.22       28.87      3.06 o 
   2   8   3      290.18      323.21      7.47 o 
   3   8   3      494.80      533.37      9.98 o 
   4   8   3       37.22       32.31      4.73 o 
   5   8   3        0.62       -0.17      4.13 o 
   6   8   3      143.04      178.94      6.78 o 
   7   8   3       31.41       43.43      5.52 o 
   8   8   3       63.11       68.17      6.13 o 
   9   8   3        6.26       12.13      9.19 o 
  10   8   3       34.75       39.16     17.39 o 
  11   8   3        2.66      -19.58     18.04 o 
 -12   9   3        1.29      -20.47     14.79 o 
 -11   9   3        2.55       -6.05     14.26 o 
 -10   9   3       24.41       11.01     10.10 o 
  -9   9   3      323.99      292.51     13.81 o 
  -8   9   3       15.53       19.64      6.61 o 
  -7   9   3       32.31       26.42      6.17 o 
  -6   9   3        5.21        6.50      6.26 o 
  -5   9   3       84.49       85.00      5.22 o 
  -4   9   3       16.81       20.81      4.03 o 
  -3   9   3      332.59      326.93      7.33 o 
  -2   9   3      763.46      792.60     14.80 o 
  -1   9   3       18.89       16.07      7.64 o 
   0   9   3       87.03       86.28      5.07 o 
   1   9   3       45.53       52.29      4.53 o 
   2   9   3        1.24        7.06      4.09 o 
   3   9   3      112.87      111.06      5.90 o 
   4   9   3        8.56       15.63      7.54 o 
   5   9   3      507.84      523.49     11.18 o 
   6   9   3       36.01       32.59      8.03 o 
   7   9   3      410.06      378.25     10.87 o 
   8   9   3        3.69       -6.06      6.61 o 
   9   9   3      114.50      126.83     11.41 o 
  10   9   3       14.19        8.45     16.82 o 
  11   9   3        2.48      -13.08     18.69 o 
 -11  10   3        0.40      -10.23     11.82 o 
 -10  10   3        0.10      -11.39      9.60 o 
  -9  10   3       19.89        7.85      9.45 o 
  -8  10   3       39.98       29.42      9.02 o 
  -7  10   3       86.17       89.95      7.95 o 
  -6  10   3       33.33       37.43      5.32 o 
  -5  10   3       82.87       85.61      5.49 o 
  -4  10   3      124.49      136.37      8.11 o 
  -3  10   3      340.70      344.26      7.66 o 
  -2  10   3      244.74      231.44      8.15 o 
  -1  10   3      103.46      109.61      5.83 o 
   0  10   3       66.65       62.81      5.44 o 
   1  10   3       99.01       90.01      6.57 o 
   2  10   3       57.19       65.46      8.41 o 
   3  10   3       21.91       18.62      5.88 o 
   4  10   3      222.83      180.38      7.79 o 
   5  10   3       26.38       16.13      5.24 o 
   6  10   3      136.93      121.75      7.70 o 
   7  10   3       87.04       68.50      7.67 o 
   8  10   3       29.37       17.80     12.27 o 
   9  10   3        6.52        7.84     10.34 o 
  10  10   3        0.10        5.96     10.91 o 
 -10  11   3        7.02       -1.68     14.46 o 
  -9  11   3      114.52      103.58     16.82 o 
  -8  11   3      139.72      148.93     11.81 o 
  -7  11   3      148.22      141.42      9.28 o 
  -6  11   3        2.60       -1.84      5.15 o 
  -5  11   3      300.64      287.56      8.22 o 
  -4  11   3       57.62       49.48      5.45 o 
  -3  11   3      294.41      288.19     10.61 o 
  -2  11   3      641.13      586.10     11.45 o 
  -1  11   3      294.39      295.66      9.61 o 
   0  11   3        1.42       -1.86      4.90 o 
   1  11   3      986.44      907.15     17.90 o 
   2  11   3      319.34      280.11     10.51 o 
   3  11   3       35.40       41.43      6.89 o 
   4  11   3        3.59        6.65      6.92 o 
   5  11   3      220.63      173.53     11.11 o 
   6  11   3        0.59       -6.46      6.24 o 
   7  11   3       24.01       11.56      7.01 o 
   8  11   3       23.45       13.82      9.42 o 
   9  11   3       91.02       78.73     12.72 o 
  10  11   3        2.37        1.11     11.28 o 
 -10  12   3        5.40       -4.31     13.24 o 
  -9  12   3       72.23       87.28     12.27 o 
  -8  12   3       10.34       11.09     10.02 o 
  -7  12   3       40.18       43.01      9.99 o 
  -6  12   3       13.53       14.52      5.74 o 
  -5  12   3       39.13       44.30      5.50 o 
  -4  12   3      150.70      177.08      7.16 o 
  -3  12   3       85.22       93.13      5.89 o 
  -2  12   3        7.79        5.68      5.50 o 
  -1  12   3       68.09       59.82      6.20 o 
   0  12   3      816.20      764.31     13.78 o 
   1  12   3       84.04       79.31      7.64 o 
   2  12   3       10.82        9.24      7.11 o 
   3  12   3      750.79      723.51     17.63 o 
   4  12   3      142.40      139.51     10.11 o 
   5  12   3        9.25       13.15      8.90 o 
   6  12   3      229.78      212.43     13.20 o 
   7  12   3       81.38       75.63      8.39 o 
   8  12   3       17.22       27.42     11.01 o 
   9  12   3      110.55      101.76     14.58 o 
  -9  13   3        9.59        5.63     11.32 o 
  -8  13   3       76.07       87.94     11.85 o 
  -7  13   3       18.21       27.83      9.68 o 
  -6  13   3      130.16      136.93      9.25 o 
  -5  13   3      265.80      265.88      9.02 o 
  -4  13   3      768.62      759.60     14.07 o 
  -3  13   3       44.97       48.63      6.91 o 
  -2  13   3     1012.79     1021.94     16.71 o 
  -1  13   3      292.89      300.59     10.19 o 
   0  13   3      218.78      194.63     10.02 o 
   1  13   3      368.08      367.15     12.69 o 
   2  13   3      174.38      170.41     10.25 o 
   3  13   3       13.24       -0.04      8.04 o 
   4  13   3      302.79      286.50     22.18 o 
   5  13   3      253.35      254.93     12.46 o 
   6  13   3       96.80       84.04     10.23 o 
   7  13   3       23.39       37.54     14.06 o 
   8  13   3       74.67       74.91     15.36 o 
  -8  14   3       18.54       28.36     11.48 o 
  -7  14   3      224.67      231.91     23.97 o 
  -6  14   3      312.42      302.23     11.83 o 
  -5  14   3      160.18      178.27     12.12 o 
  -4  14   3       97.38      135.76      8.31 o 
  -3  14   3      247.21      239.82      9.87 o 
  -2  14   3       44.28       31.94      7.00 o 
  -1  14   3      201.89      217.92     12.24 o 
   0  14   3      653.89      646.64     33.56 o 
   1  14   3      469.66      389.34     14.51 o 
   2  14   3      136.96      140.47     10.66 o 
   3  14   3      867.07      843.71     19.70 o 
   4  14   3      148.55      157.12     11.31 o 
   5  14   3       14.24       15.70      9.88 o 
   6  14   3      286.85      288.62     19.66 o 
   7  14   3       86.11       79.95     17.47 o 
  -7  15   3       24.52       14.50     11.83 o 
  -6  15   3        5.65        9.67     10.54 o 
  -5  15   3      622.81      659.54     13.44 o 
  -4  15   3       75.32       79.78      8.70 o 
  -3  15   3       54.66       70.21     14.06 o 
  -2  15   3      697.72      721.97     15.62 o 
  -1  15   3      276.39      279.81     14.13 o 
   0  15   3       74.99      109.62     10.55 o 
   1  15   3      256.83      278.21     13.73 o 
   2  15   3       91.49       79.29     13.85 o 
   3  15   3        0.04       -3.24      9.03 o 
   4  15   3      160.90      228.18     17.55 o 
   5  15   3       38.48       19.99     10.37 o 
   6  15   3        3.51        6.42     14.95 o 
  -5  16   3       57.94       79.90     12.60 o 
  -4  16   3       66.30       78.97      9.15 o 
  -3  16   3       72.95       91.56      9.66 o 
  -2  16   3        2.14      -10.77      7.67 o 
  -1  16   3      110.58      130.29     12.06 o 
   0  16   3      196.04      228.28     13.05 o 
   1  16   3       79.71       77.89     10.90 o 
   2  16   3       36.46       30.20      9.91 o 
   3  16   3      111.52      126.89     19.50 o 
   4  16   3      188.45      237.08     14.56 o 
  -2  17   3      120.14      135.68     18.20 o 
  -1  17   3        0.64       -8.08     10.79 o 
   0  17   3        4.88        1.18     22.02 o 
   1  17   3      106.41      126.58     26.93 o 
 -13   0   4        9.21       -4.55     13.08 o 
 -12   0   4      103.32       87.26     15.92 o 
 -11   0   4      103.11       97.72     10.48 o 
 -10   0   4        0.97       -3.05      7.16 o 
  -9   0   4      566.68      553.54     23.40 o 
  -8   0   4     1172.27     1146.40     19.85 o 
  -7   0   4      760.56      785.46     15.09 o 
  -6   0   4       26.27       25.83      4.48 o 
  -5   0   4     3441.28     3480.19     95.91 o 
  -4   0   4     5622.29     5941.56     56.52 o 
  -3   0   4     2161.42     2238.80     43.10 o 
  -2   0   4     6994.55     7498.73    120.08 o 
  -1   0   4     5184.79     5351.12     86.45 o 
   0   0   4     1578.44     1648.10     29.17 o 
   1   0   4      596.94      561.74     12.51 o 
   2   0   4    13076.45    13759.71    157.30 o 
   3   0   4      125.23      118.62      4.93 o 
   4   0   4      277.87      250.65      6.45 o 
   5   0   4     1467.36     1380.64     32.82 o 
   6   0   4      190.23      204.42     13.81 o 
   7   0   4       43.92       28.44     11.21 o 
   8   0   4      124.02      117.16     13.65 o 
   9   0   4      151.29      169.97     17.39 o 
  10   0   4      178.30      207.18     18.20 o 
  11   0   4       36.80       32.58     15.36 o 
  12   0   4      139.34      174.76     21.53 o 
 -13   1   4        7.87       32.34     16.25 o 
 -12   1   4       11.81        7.96     11.34 o 
 -11   1   4       19.00       -0.21     10.95 o 
 -10   1   4      143.27      130.09      8.25 o 
  -9   1   4      247.67      227.67      7.38 o 
  -8   1   4      243.96      258.57      8.70 o 
  -7   1   4      692.74      667.28      9.76 o 
  -6   1   4      919.97      916.16     11.09 o 
  -5   1   4        6.05        7.92      2.35 o 
  -4   1   4      648.17      608.75      5.72 o 
  -3   1   4     1015.60      931.72      9.79 o 
  -2   1   4      941.80      902.21     13.62 o 
  -1   1   4        2.47        2.96      3.82 o 
   0   1   4     2290.71     2119.34     36.24 o 
   1   1   4     3355.78     3507.45     35.01 o 
   2   1   4      118.89      166.02      3.92 o 
   3   1   4      800.33      718.19      8.34 o 
   4   1   4     1813.35     1781.19     22.11 o 
   5   1   4      238.63      268.13      6.60 o 
   6   1   4      380.30      371.58     12.78 o 
   7   1   4      715.80      704.83     17.20 o 
   8   1   4       19.09       26.08      8.85 o 
   9   1   4      676.04      681.24     35.30 o 
  10   1   4       42.00       59.97     11.60 o 
  11   1   4        0.85       -4.18     10.86 o 
  12   1   4        7.09        2.72     12.64 o 
 -13   2   4        0.59      -17.35     11.57 o 
 -12   2   4        2.24       -1.70      8.33 o 
 -11   2   4       83.33       80.51      8.30 o 
 -10   2   4       24.11       24.06      6.66 o 
  -9   2   4       34.24       27.30      5.81 o 
  -8   2   4      120.28      117.39      6.37 o 
  -7   2   4      486.14      462.53      8.12 o 
  -6   2   4        3.12        0.58      2.29 o 
  -5   2   4      300.27      296.74      4.79 o 
  -4   2   4     1288.33     1255.77      9.93 o 
  -3   2   4       26.22       27.16      2.74 o 
  -2   2   4     1289.43     1254.13     14.10 o 
  -1   2   4     2195.43     2232.41     44.04 o 
   0   2   4      766.92      781.13     11.65 o 
   1   2   4     1311.86     1422.42     15.44 o 
   2   2   4      472.08      395.43      8.34 o 
   3   2   4        4.97        6.35      2.33 o 
   4   2   4      338.66      311.52     11.09 o 
   5   2   4     1289.56     1316.38     16.89 o 
   6   2   4      129.91      124.42      8.30 o 
   7   2   4      141.34      188.50     10.71 o 
   8   2   4        8.59        6.05      8.56 o 
   9   2   4      518.66      557.94     17.80 o 
  10   2   4        0.14       -0.53     12.27 o 
  11   2   4       10.70       12.78     11.74 o 
  12   2   4       87.53      117.14     14.59 o 
 -13   3   4       16.65        1.21     11.78 o 
 -12   3   4        3.11       -7.86      8.24 o 
 -11   3   4       18.30       21.45      7.50 o 
 -10   3   4       43.72       42.95      7.72 o 
  -9   3   4      273.46      256.92      9.40 o 
  -8   3   4      143.76      133.15      6.77 o 
  -7   3   4      157.42      157.76      6.87 o 
  -6   3   4      470.09      451.17      7.28 o 
  -5   3   4       10.87        8.01      2.20 o 
  -4   3   4       44.44       47.34      2.79 o 
  -3   3   4      915.33      913.43     11.43 o 
  -2   3   4      148.19      135.86      4.41 o 
  -1   3   4      452.66      450.23      7.11 o 
   0   3   4      774.24      782.73      9.90 o 
   1   3   4     1080.33     1126.56     12.93 o 
   2   3   4        0.46        3.25      1.99 o 
   3   3   4     1219.91     1261.67     31.73 o 
   4   3   4      823.65      942.35     13.21 o 
   5   3   4       96.62      103.34      5.20 o 
   6   3   4     2213.46     2231.00     26.09 o 
   7   3   4      456.97      489.11     21.33 o 
   8   3   4       17.72       37.16     11.21 o 
   9   3   4       16.27       19.92      8.84 o 
  10   3   4       81.98      101.57     14.95 o 
  11   3   4        2.71       -4.34     11.06 o 
  12   3   4        2.91      -13.24     23.16 o 
 -13   4   4        6.96      -13.81     11.81 o 
 -12   4   4       21.02       13.24     11.86 o 
 -11   4   4        8.30       -1.98     10.14 o 
 -10   4   4        7.40        4.34      7.00 o 
  -9   4   4       92.60       90.32      6.87 o 
  -8   4   4      290.46      288.69     10.85 o 
  -7   4   4       31.97       34.88      5.03 o 
  -6   4   4        9.71       18.97      3.49 o 
  -5   4   4        5.93        4.40      2.86 o 
  -4   4   4      251.07      257.63      5.46 o 
  -3   4   4      714.52      741.73      9.09 o 
  -2   4   4      188.39      209.23      5.37 o 
  -1   4   4      113.04      134.21      7.08 o 
   0   4   4       25.09       31.89      3.48 o 
   1   4   4     1485.43     1631.48     17.67 o 
   2   4   4        1.41        4.55      2.20 o 
   3   4   4        0.18       -1.34      3.84 o 
   4   4   4       33.74       35.77      4.20 o 
   5   4   4      593.72      531.62     10.17 o 
   6   4   4       23.91       37.45      5.46 o 
   7   4   4       70.29       90.83      8.62 o 
   8   4   4      156.86      189.15     11.77 o 
   9   4   4       12.70        8.34     10.89 o 
  10   4   4        0.72      -15.30     10.56 o 
  11   4   4       72.06       63.91     12.80 o 
  12   4   4        0.78        3.67     12.22 o 
 -13   5   4        1.64      -15.73     13.10 o 
 -12   5   4        4.66       -4.83     11.32 o 
 -11   5   4       82.70       63.07     11.52 o 
 -10   5   4       12.89        7.53      6.74 o 
  -9   5   4       27.25       21.07      6.79 o 
  -8   5   4       49.72       44.80      6.01 o 
  -7   5   4       18.15       26.14      4.37 o 
  -6   5   4        1.41        6.48      3.49 o 
  -5   5   4       58.17       72.38      4.61 o 
  -4   5   4      111.12      140.79      4.70 o 
  -3   5   4       70.77       74.83      3.60 o 
  -2   5   4        1.41        6.10      3.82 o 
  -1   5   4      192.44      203.33      4.51 o 
   0   5   4     1002.96     1016.20     10.92 o 
   1   5   4        6.27       15.43      2.44 o 
   2   5   4        8.32       -0.64      4.43 o 
   3   5   4      120.98      149.14      8.77 o 
   4   5   4      267.45      309.84      8.00 o 
   5   5   4      103.92      107.50      5.67 o 
   6   5   4      150.40      122.66      6.17 o 
   7   5   4       67.58       56.00      6.29 o 
   8   5   4       52.83       69.52      9.89 o 
   9   5   4       21.76       17.95     11.70 o 
  10   5   4        9.70        6.45     10.34 o 
  11   5   4        0.39      -12.18     13.89 o 
  12   5   4        0.85        5.73     13.27 o 
 -12   6   4       37.40       49.04     12.71 o 
 -11   6   4        5.45        6.47     11.35 o 
 -10   6   4       34.82       37.41      7.87 o 
  -9   6   4        0.41       -8.81      5.87 o 
  -8   6   4       26.79       29.92      6.12 o 
  -7   6   4       32.10       34.89      4.38 o 
  -6   6   4        0.57        8.56      3.67 o 
  -5   6   4        3.24        1.03      3.43 o 
  -4   6   4      917.63      914.09     11.40 o 
  -3   6   4      804.31      904.22     11.06 o 
  -2   6   4        1.83        5.96      3.31 o 
  -1   6   4       16.98        7.58      2.43 o 
   0   6   4      297.74      300.97      5.63 o 
   1   6   4      127.43      124.70      4.19 o 
   2   6   4      810.72      693.76     12.35 o 
   3   6   4       64.37       59.52      4.76 o 
   4   6   4      718.60      650.62     24.86 o 
   5   6   4      101.64       72.72      5.38 o 
   6   6   4       16.86       11.59      5.12 o 
   7   6   4       82.59       68.20      6.77 o 
   8   6   4       16.36       12.96      9.00 o 
   9   6   4        0.75        2.46      9.03 o 
  10   6   4        3.68        5.76     10.68 o 
  11   6   4        5.93        2.30     13.00 o 
 -12   7   4       19.90        4.90     13.00 o 
 -11   7   4        8.90        7.32     10.75 o 
 -10   7   4       55.89       50.34      8.30 o 
  -9   7   4       91.64       96.93      7.96 o 
  -8   7   4        7.12        9.53      6.34 o 
  -7   7   4      134.59      138.06      6.05 o 
  -6   7   4      777.66      806.23     11.62 o 
  -5   7   4      179.99      196.81     14.14 o 
  -4   7   4        3.27        3.35      3.44 o 
  -3   7   4     1556.65     1495.13     15.99 o 
  -2   7   4     1148.56     1177.62     18.80 o 
  -1   7   4       78.11       85.98      4.74 o 
   0   7   4      479.83      438.87     12.05 o 
   1   7   4     1076.81     1013.25     12.16 o 
   2   7   4      293.45      288.60      7.47 o 
   3   7   4      435.51      382.51      8.55 o 
   4   7   4      586.97      519.68     10.28 o 
   5   7   4      888.83      854.21     11.99 o 
   6   7   4      315.60      278.00     12.98 o 
   7   7   4      162.92      136.46     10.54 o 
   8   7   4      130.73      137.00      8.34 o 
   9   7   4       41.36       41.26     10.60 o 
  10   7   4       99.38       78.05     12.28 o 
  11   7   4        5.50        0.08     19.01 o 
 -12   8   4       12.49        9.53     12.13 o 
 -11   8   4      120.10      128.05     13.23 o 
 -10   8   4       37.72       22.13     11.36 o 
  -9   8   4       66.62       57.40      7.64 o 
  -8   8   4      132.48      129.36      8.29 o 
  -7   8   4      283.66      278.03      7.99 o 
  -6   8   4       20.77       21.74      4.54 o 
  -5   8   4      341.97      333.28      8.26 o 
  -4   8   4      331.96      318.02      7.33 o 
  -3   8   4      175.20      167.85      5.76 o 
  -2   8   4      491.37      493.76      9.76 o 
  -1   8   4      834.12      748.41     11.80 o 
   0   8   4      403.59      392.35      9.83 o 
   1   8   4      226.57      218.57      9.28 o 
   2   8   4      898.12      837.77     12.76 o 
   3   8   4      856.54      795.70     13.80 o 
   4   8   4      170.02      178.16      7.59 o 
   5   8   4      673.96      588.86     10.18 o 
   6   8   4        4.90       -1.80      6.45 o 
   7   8   4        0.18        2.67      5.45 o 
   8   8   4       34.07       24.27      9.98 o 
   9   8   4       94.65       83.24      8.86 o 
  10   8   4        0.06        6.66     15.60 o 
  11   8   4       11.17       -6.91     18.85 o 
 -11   9   4       28.89       14.27     20.19 o 
 -10   9   4       42.90       36.43     11.32 o 
  -9   9   4       27.96       24.53      7.80 o 
  -8   9   4       39.44       37.13      7.30 o 
  -7   9   4       88.40      101.91      6.23 o 
  -6   9   4      637.35      639.95     10.94 o 
  -5   9   4      455.06      433.83      9.10 o 
  -4   9   4      360.46      382.20      8.19 o 
  -3   9   4     1125.35     1127.02     13.93 o 
  -2   9   4      929.41      854.59     13.46 o 
  -1   9   4       33.26       34.41      4.63 o 
   0   9   4     1387.06     1346.30     23.58 o 
   1   9   4      770.09      720.70     14.87 o 
   2   9   4        7.28       12.36      5.64 o 
   3   9   4      957.35      927.12     14.03 o 
   4   9   4      713.95      708.40     12.52 o 
   5   9   4       68.33       84.25      6.27 o 
   6   9   4       62.43       53.60      5.75 o 
   7   9   4      355.02      339.63      9.57 o 
   8   9   4       51.38       62.43      6.85 o 
   9   9   4       37.08       31.52     16.66 o 
  10   9   4       18.14       16.66     18.20 o 
 -11  10   4       62.42       59.98     13.31 o 
 -10  10   4       79.38       90.29     12.24 o 
  -9  10   4        7.64       15.42     11.13 o 
  -8  10   4      526.35      517.53     13.52 o 
  -7  10   4       96.96      107.05      6.66 o 
  -6  10   4      148.22      150.14      6.82 o 
  -5  10   4      843.71      851.35     12.62 o 
  -4  10   4      127.00      150.83      6.23 o 
  -3  10   4        0.04        0.86      6.86 o 
  -2  10   4     1532.37     1545.11     20.22 o 
  -1  10   4     1104.82     1093.92     15.95 o 
   0  10   4       28.95       32.68      4.88 o 
   1  10   4      209.08      222.25     10.31 o 
   2  10   4     1128.58     1125.52     29.01 o 
   3  10   4       75.60       80.73     12.02 o 
   4  10   4      339.67      273.98     27.30 o 
   5  10   4      396.90      425.64      9.66 o 
   6  10   4      784.79      766.05     15.34 o 
   7  10   4       28.13       20.84      7.06 o 
   8  10   4      269.83      263.54     10.73 o 
   9  10   4       65.02       98.30     11.28 o 
  10  10   4        0.05      -10.89     18.04 o 
 -10  11   4        2.09      -14.39     12.20 o 
  -9  11   4        3.98      -12.30     10.55 o 
  -8  11   4        0.61       -5.12      7.41 o 
  -7  11   4        2.29        5.28      5.70 o 
  -6  11   4       41.25       53.27      6.24 o 
  -5  11   4       30.92       33.19      5.46 o 
  -4  11   4        2.70        0.85      5.02 o 
  -3  11   4      663.52      661.84     29.95 o 
  -2  11   4       29.44       33.58      5.73 o 
  -1  11   4      157.01      168.97      7.36 o 
   0  11   4      725.45      795.00     17.03 o 
   1  11   4      234.09      263.56     11.11 o 
   2  11   4        0.47       -4.14      6.17 o 
   3  11   4      314.76      393.67     13.10 o 
   4  11   4      310.23      342.84     15.07 o 
   5  11   4       66.59       60.16      6.90 o 
   6  11   4      123.92      146.62     11.94 o 
   7  11   4       76.39       96.65      8.56 o 
   8  11   4        1.85       -4.80      8.03 o 
   9  11   4        0.96        1.08     10.90 o 
  -9  12   4       13.01        7.22     10.93 o 
  -8  12   4       73.70       80.61     11.79 o 
  -7  12   4       45.54       60.23      7.76 o 
  -6  12   4       18.40       13.15      5.74 o 
  -5  12   4      232.53      251.26      8.75 o 
  -4  12   4       58.75       58.81      6.08 o 
  -3  12   4        9.68       -2.72      6.90 o 
  -2  12   4        4.40        4.89      6.01 o 
  -1  12   4       72.13       99.61      7.07 o 
   0  12   4       24.73       26.06      7.32 o 
   1  12   4      497.63      503.81     14.10 o 
   2  12   4       72.10      106.65     14.34 o 
   3  12   4      128.24      129.23     11.86 o 
   4  12   4       14.92       43.94      8.61 o 
   5  12   4      101.72      142.77     10.42 o 
   6  12   4       83.27      106.57     10.83 o 
   7  12   4        1.23        7.26     12.76 o 
   8  12   4       95.24       98.55     15.11 o 
  -8  13   4       25.88        4.75     11.72 o 
  -7  13   4       22.95       24.16      6.90 o 
  -6  13   4       21.73       24.98      6.71 o 
  -5  13   4       23.83       23.13      6.13 o 
  -4  13   4      281.07      300.49     11.57 o 
  -3  13   4       88.77      108.23      8.30 o 
  -2  13   4       46.34       42.88      6.76 o 
  -1  13   4       92.08       94.64     10.68 o 
   0  13   4      118.73      144.66     10.34 o 
   1  13   4       55.85       73.82      9.39 o 
   2  13   4       30.95       38.42      8.30 o 
   3  13   4      101.65      133.40     10.39 o 
   4  13   4       29.67       62.63      9.24 o 
   5  13   4        0.07        0.25      8.73 o 
   6  13   4        4.45       13.73     10.05 o 
   7  13   4        0.29        8.58     10.62 o 
  -7  14   4       54.54       67.46     12.65 o 
  -6  14   4        4.23       -0.66      7.08 o 
  -5  14   4        1.39       -6.79      6.28 o 
  -4  14   4       23.17       29.88      7.51 o 
  -3  14   4       32.05       22.98      7.19 o 
  -2  14   4        3.53       13.32      7.09 o 
  -1  14   4        7.44       10.30      7.98 o 
   0  14   4       19.48       22.08      8.56 o 
   1  14   4        1.67       -8.77      8.10 o 
   2  14   4        7.73        6.06      8.80 o 
   3  14   4       16.58       12.13      9.18 o 
   4  14   4       22.28       25.77      9.55 o 
   5  14   4        2.40       12.18     10.05 o 
   6  14   4        2.68       15.37     10.82 o 
  -6  15   4        7.31       -0.21     10.35 o 
  -5  15   4       39.72       43.53      8.49 o 
  -4  15   4        6.76        5.84      7.70 o 
  -3  15   4       49.92       44.06     12.03 o 
  -2  15   4       68.38       60.29     10.05 o 
  -1  15   4        0.55        5.11      8.98 o 
   0  15   4       18.70       -0.53     10.28 o 
   1  15   4       33.21       14.35     14.62 o 
   2  15   4        4.26       -2.59      9.14 o 
   3  15   4       22.12       19.29     22.71 o 
   4  15   4       60.36       63.96     28.11 o 
   5  15   4        0.90       -2.84     10.35 o 
  -4  16   4      104.47      107.61     10.40 o 
  -3  16   4        4.68        3.76      9.94 o 
  -2  16   4        7.46        8.75     10.04 o 
  -1  16   4       26.98       23.94     10.24 o 
   0  16   4       52.54       59.11     11.04 o 
   1  16   4       22.34       12.88     10.80 o 
   2  16   4        6.23        5.93     15.40 o 
   3  16   4        9.44       -7.39     16.01 o 
 -13   1   5        2.17      -15.49     10.33 o 
 -12   1   5       10.05        0.09     10.32 o 
 -11   1   5       79.36       75.50      8.29 o 
 -10   1   5        3.44        4.06      8.10 o 
  -9   1   5       40.40       40.65      6.08 o 
  -8   1   5      419.52      379.81      8.62 o 
  -7   1   5      625.42      625.24      9.77 o 
  -6   1   5      270.76      255.55      7.74 o 
  -5   1   5       88.97      108.32      4.23 o 
  -4   1   5      195.77      210.46      4.71 o 
  -3   1   5      196.39      217.69      5.64 o 
  -2   1   5        1.99       28.85     18.69 o 
  -1   1   5     3074.94     3311.71     39.87 o 
   0   1   5       39.16       37.17      3.53 o 
   1   1   5       82.33      120.82      6.76 o 
   2   1   5       73.59       59.00      3.25 o 
   3   1   5       48.99       63.96      3.54 o 
   4   1   5       14.69       14.11      3.49 o 
   5   1   5        0.65        1.43      5.66 o 
   6   1   5       94.32       98.19     14.38 o 
   7   1   5       53.73       51.40      8.38 o 
   8   1   5       11.33       10.36      9.02 o 
   9   1   5       31.25       35.03     10.25 o 
  10   1   5       12.68       10.07     11.40 o 
  11   1   5        5.72        5.69     11.12 o 
  12   1   5        0.28       -1.12     13.58 o 
 -13   2   5        2.39       -3.64     10.63 o 
 -12   2   5        3.09        7.08      8.66 o 
 -11   2   5       13.27       13.09      7.90 o 
 -10   2   5        0.25        2.41      7.19 o 
  -9   2   5       31.28       37.64      6.40 o 
  -8   2   5       30.35       32.90      5.57 o 
  -7   2   5        1.37        9.76     10.56 o 
  -6   2   5       14.59       14.47      4.57 o 
  -5   2   5      309.22      294.75      6.70 o 
  -4   2   5       21.06       19.94      2.84 o 
  -3   2   5      694.16      687.84      9.72 o 
  -2   2   5       36.91       37.87      3.23 o 
  -1   2   5      929.76      953.58     28.15 o 
   0   2   5       26.71       17.73      3.82 o 
   1   2   5      706.61      604.06      8.68 o 
   2   2   5      800.84      812.55     10.49 o 
   3   2   5        2.08        1.20      3.33 o 
   4   2   5      478.89      468.90      9.11 o 
   5   2   5        4.65        2.14      6.09 o 
   6   2   5      486.31      460.10     33.03 o 
   7   2   5        4.03       10.05      7.96 o 
   8   2   5        2.76        1.25     13.04 o 
   9   2   5       20.83       15.10      9.75 o 
  10   2   5       39.66       19.58     22.14 o 
  11   2   5       24.56       26.99     13.07 o 
  12   2   5        2.57       19.34     19.17 o 
 -13   3   5        6.38       -8.61     13.89 o 
 -12   3   5       13.24        4.90      8.98 o 
 -11   3   5        6.91        4.66      7.51 o 
 -10   3   5      239.94      224.72     10.02 o 
  -9   3   5        0.40        4.45      6.13 o 
  -8   3   5      279.92      273.43     12.84 o 
  -7   3   5       28.09       30.74      5.13 o 
  -6   3   5       78.88       78.52      5.70 o 
  -5   3   5      234.89      243.94     10.95 o 
  -4   3   5      913.04      878.53     10.44 o 
  -3   3   5      992.53      916.78     12.02 o 
  -2   3   5       35.91       43.04      5.05 o 
  -1   3   5     1086.66     1042.62     13.01 o 
   0   3   5       31.89       27.37      2.92 o 
   1   3   5      354.64      386.79      6.89 o 
   2   3   5      964.05      898.54     16.21 o 
   3   3   5      344.31      285.11      8.53 o 
   4   3   5      199.79      188.46      6.74 o 
   5   3   5       15.19       20.11      4.45 o 
   6   3   5     1814.85     1669.86     28.64 o 
   7   3   5       43.24       46.65      8.40 o 
   8   3   5       14.57        6.99      8.46 o 
   9   3   5      138.81      127.82     11.42 o 
  10   3   5       83.26       82.02     12.59 o 
  11   3   5        4.60      -16.19     11.36 o 
 -12   4   5       70.41       67.12      9.54 o 
 -11   4   5       11.31       14.04      8.10 o 
 -10   4   5        6.30       12.06      9.78 o 
  -9   4   5       67.10       73.72      7.47 o 
  -8   4   5       32.13       33.77      6.10 o 
  -7   4   5       54.07       54.28      7.81 o 
  -6   4   5      848.26      872.02     11.19 o 
  -5   4   5      303.17      276.83      6.24 o 
  -4   4   5      191.55      206.78      5.42 o 
  -3   4   5      978.04     1010.79     16.00 o 
  -2   4   5     1266.51     1214.72     15.03 o 
  -1   4   5      319.48      290.16      5.61 o 
   0   4   5      760.78      799.86      9.60 o 
   1   4   5     1823.96     1820.30     20.25 o 
   2   4   5      962.79      930.61     15.67 o 
   3   4   5     2343.94     2282.17     31.21 o 
   4   4   5     1307.53     1261.33     17.09 o 
   5   4   5       59.07       56.85      5.42 o 
   6   4   5       27.08       19.65      7.13 o 
   7   4   5      904.61      897.54     20.46 o 
   8   4   5      108.61      116.28     10.88 o 
   9   4   5       25.58       18.27     10.13 o 
  10   4   5       69.89       77.50     12.77 o 
  11   4   5        0.74       -1.43     11.89 o 
 -12   5   5       26.00       25.04      9.31 o 
 -11   5   5      118.38      117.05     10.00 o 
 -10   5   5       41.49       42.59      8.05 o 
  -9   5   5        7.25        8.02      6.74 o 
  -8   5   5      108.90      131.02      7.57 o 
  -7   5   5      367.15      351.03      9.70 o 
  -6   5   5      118.16      139.17      6.19 o 
  -5   5   5      169.05      181.05      5.74 o 
  -4   5   5      465.60      483.43      8.36 o 
  -3   5   5      181.35      170.98      6.07 o 
  -2   5   5      762.07      837.06     11.97 o 
  -1   5   5     1184.26     1163.50     12.61 o 
   0   5   5      294.39      257.29      5.62 o 
   1   5   5      442.34      471.76      7.69 o 
   2   5   5       14.34       16.83      4.95 o 
   3   5   5     1164.83     1147.29     18.96 o 
   4   5   5       41.74       34.73      6.94 o 
   5   5   5      459.69      440.89     10.00 o 
   6   5   5       45.98       58.29      6.48 o 
   7   5   5       29.69       40.07      8.67 o 
   8   5   5      315.85      314.47     15.36 o 
   9   5   5       88.92      107.82     12.14 o 
  10   5   5        2.38       15.38     11.80 o 
  11   5   5        0.37       -9.55     12.64 o 
 -12   6   5        1.04       -6.70     12.88 o 
 -11   6   5        0.56       -3.72      9.07 o 
 -10   6   5       55.40       53.37      8.21 o 
  -9   6   5      152.53      166.93     10.81 o 
  -8   6   5       91.70       96.98      9.56 o 
  -7   6   5       20.98       25.88      5.67 o 
  -6   6   5      502.30      508.75      9.17 o 
  -5   6   5      951.10      981.59     12.50 o 
  -4   6   5       40.05       41.26      4.06 o 
  -3   6   5      203.24      225.26      7.13 o 
  -2   6   5     1773.80     1840.91     21.35 o 
  -1   6   5       49.54       52.56      4.25 o 
   0   6   5     1167.80     1212.15     13.64 o 
   1   6   5     1064.27     1107.94     14.88 o 
   2   6   5      223.69      208.29      7.06 o 
   3   6   5      486.71      514.79     12.27 o 
   4   6   5      484.11      524.77     12.90 o 
   5   6   5      342.51      363.51      9.72 o 
   6   6   5        0.87       -2.14      5.80 o 
   7   6   5      115.63      136.83     10.60 o 
   8   6   5       43.34       63.25     10.34 o 
   9   6   5        0.05       15.57     10.98 o 
  10   6   5       41.39       50.09     24.21 o 
  11   6   5       35.74       25.15     17.63 o 
 -12   7   5       18.19       30.40     13.31 o 
 -11   7   5        7.39       -7.29     11.38 o 
 -10   7   5       34.32       39.67      8.04 o 
  -9   7   5        6.13        1.36      7.12 o 
  -8   7   5      101.96      125.79      8.15 o 
  -7   7   5      110.76      117.41      6.05 o 
  -6   7   5       80.07       80.46      5.74 o 
  -5   7   5      231.40      258.70      7.89 o 
  -4   7   5      206.31      224.90      9.43 o 
  -3   7   5       31.04       34.37      4.86 o 
  -2   7   5        1.95        1.95      4.15 o 
  -1   7   5      206.31      255.29      7.27 o 
   0   7   5      837.33      823.23     12.28 o 
   1   7   5      947.79      936.56     17.08 o 
   2   7   5     1152.42     1206.23     16.47 o 
   3   7   5       63.98       91.06      8.21 o 
   4   7   5       80.86       90.47      6.32 o 
   5   7   5      135.27      164.10     13.36 o 
   6   7   5      216.88      251.15      9.15 o 
   7   7   5        3.24       -3.62      6.44 o 
   8   7   5       36.20       18.72      9.47 o 
   9   7   5       42.14       89.68     11.75 o 
  10   7   5       13.17        0.75     11.22 o 
 -11   8   5       14.87        3.56     11.46 o 
 -10   8   5        6.10       -1.13      7.79 o 
  -9   8   5        4.80        0.70      7.67 o 
  -8   8   5       22.84       26.17      7.28 o 
  -7   8   5       83.95       94.99      6.23 o 
  -6   8   5       11.18       10.34      4.66 o 
  -5   8   5      111.32      109.70      5.60 o 
  -4   8   5       16.36       11.61      4.30 o 
  -3   8   5      674.89      733.59     12.66 o 
  -2   8   5      192.37      207.67      7.78 o 
  -1   8   5       15.27       11.77      4.73 o 
   0   8   5      474.30      546.89     13.21 o 
   1   8   5       31.37       70.48      8.17 o 
   2   8   5      915.46      825.31     16.39 o 
   3   8   5       67.21       46.96      5.59 o 
   4   8   5       35.60       71.20      6.40 o 
   5   8   5        2.69        5.74      4.95 o 
   6   8   5       13.38       15.62      5.64 o 
   7   8   5        1.43        8.26      6.00 o 
   8   8   5       26.33       29.14      8.23 o 
   9   8   5        3.29       -3.28      8.45 o 
  10   8   5        3.31       12.33     11.85 o 
 -11   9   5       49.88       35.56     13.15 o 
 -10   9   5        0.57        8.43     14.91 o 
  -9   9   5        5.22       -2.18      7.83 o 
  -8   9   5       20.12       14.23      7.38 o 
  -7   9   5        0.14       -5.65      6.35 o 
  -6   9   5       78.52       79.87      5.98 o 
  -5   9   5      271.29      292.56     12.10 o 
  -4   9   5       13.87       26.45      4.95 o 
  -3   9   5       47.01       42.86      5.76 o 
  -2   9   5        0.81        0.58      4.77 o 
  -1   9   5        7.62        2.18      4.69 o 
   0   9   5        0.02        6.80      6.08 o 
   1   9   5       51.89       50.84      6.96 o 
   2   9   5      229.32      276.12     16.17 o 
   3   9   5      502.47      556.92     20.11 o 
   4   9   5       49.54       57.13      8.41 o 
   5   9   5      557.27      548.48     10.94 o 
   6   9   5        0.75        7.75      5.67 o 
   7   9   5        2.20        3.37      6.00 o 
   8   9   5       13.44        9.05      8.05 o 
   9   9   5        0.38        2.69      8.73 o 
 -10  10   5        4.26      -14.13     15.76 o 
  -9  10   5       48.32       45.41      8.81 o 
  -8  10   5       25.56       21.74     10.39 o 
  -7  10   5       20.44        7.85      5.92 o 
  -6  10   5        0.09        2.66      5.27 o 
  -5  10   5      144.55      138.16      6.93 o 
  -4  10   5       25.12       17.79      6.15 o 
  -3  10   5        0.35        3.77      5.46 o 
  -2  10   5        6.46        2.37      5.06 o 
  -1  10   5      202.64      186.12      7.45 o 
   0  10   5        6.89        9.63      6.26 o 
   1  10   5       38.63       19.69      6.46 o 
   2  10   5      248.31      189.85     17.06 o 
   3  10   5       29.00       17.25      7.25 o 
   4  10   5      288.71      191.93     10.37 o 
   5  10   5       53.84       46.06      6.95 o 
   6  10   5       39.42       35.40      7.13 o 
   7  10   5        0.19        0.04      6.52 o 
   8  10   5       23.73       33.88     12.62 o 
   9  10   5        0.68       10.05     11.17 o 
  -9  11   5       12.98        5.15      8.33 o 
  -8  11   5        3.75       12.19      6.35 o 
  -7  11   5        9.39        4.31      6.39 o 
  -6  11   5       21.78       19.96      7.33 o 
  -5  11   5      242.00      218.54      8.17 o 
  -4  11   5      274.80      241.43      9.79 o 
  -3  11   5       35.56       36.74      6.44 o 
  -2  11   5        0.82       -5.13      5.37 o 
  -1  11   5      413.64      351.34     12.18 o 
   0  11   5        9.47       10.86      6.99 o 
   1  11   5       31.12       28.67      7.46 o 
   2  11   5       28.98       19.23      7.70 o 
   3  11   5       58.98       35.26      7.66 o 
   4  11   5        0.46        7.36      7.46 o 
   5  11   5        2.55        1.08      6.71 o 
   6  11   5       47.68       34.74      7.75 o 
   7  11   5       36.53       16.59      9.32 o 
   8  11   5        0.09        0.78     10.20 o 
  -9  12   5        4.80      -11.38     12.54 o 
  -8  12   5        3.72       -1.96      8.33 o 
  -7  12   5       11.38        9.79      6.68 o 
  -6  12   5       18.30       18.79      6.85 o 
  -5  12   5       28.58       25.72      6.71 o 
  -4  12   5        7.69        3.13      9.70 o 
  -3  12   5        8.31        6.54      7.04 o 
  -2  12   5      120.89       95.53     11.05 o 
  -1  12   5       79.40       67.13      8.64 o 
   0  12   5       27.33       23.07      7.35 o 
   1  12   5      335.04      291.51     15.44 o 
   2  12   5        5.40       -2.15      8.29 o 
   3  12   5        7.79       14.46      8.77 o 
   4  12   5      200.57      161.18     11.07 o 
   5  12   5       31.49       30.22      8.92 o 
   6  12   5       19.40       12.73     11.17 o 
   7  12   5       78.38       61.01     25.84 o 
  -8  13   5       48.75       43.61     12.53 o 
  -7  13   5       34.77       35.72      7.45 o 
  -6  13   5       81.33       76.32      7.70 o 
  -5  13   5        9.88       15.67      7.24 o 
  -4  13   5      134.73      156.18      9.35 o 
  -3  13   5       48.61       54.72      7.37 o 
  -2  13   5      137.89      138.67     10.34 o 
  -1  13   5      128.61      142.49     10.35 o 
   0  13   5      125.95      110.57     18.24 o 
   1  13   5        5.59        7.77      8.29 o 
   2  13   5      216.68      195.15     11.78 o 
   3  13   5      185.74      186.94     12.39 o 
   4  13   5       36.10       29.02     10.05 o 
   5  13   5       75.59       86.84     11.48 o 
   6  13   5      130.38      148.91     12.33 o 
  -6  14   5       80.19       99.94      9.71 o 
  -5  14   5       58.39       64.03      8.91 o 
  -4  14   5        1.62        5.14      7.97 o 
  -3  14   5      108.08      102.31     14.06 o 
  -2  14   5      375.39      352.52     15.05 o 
  -1  14   5        1.00        1.50      8.39 o 
   0  14   5      149.49      174.51     11.52 o 
   1  14   5      269.16      305.54     14.72 o 
   2  14   5       22.88       17.32      9.38 o 
   3  14   5       35.67       31.57     10.41 o 
   4  14   5       68.88      101.16     11.58 o 
   5  14   5       10.95       10.31     12.92 o 
  -5  15   5       31.57       42.30      9.50 o 
  -4  15   5      115.74      124.58     10.30 o 
  -3  15   5       25.37       27.46     10.89 o 
  -2  15   5        9.62       11.21      9.68 o 
  -1  15   5       61.04       86.30     10.97 o 
   0  15   5       31.33       36.96     10.32 o 
   1  15   5        7.07        6.85      9.79 o 
   2  15   5      109.23      130.56     12.14 o 
   3  15   5       53.57       67.80     11.89 o 
  -1  16   5        1.99       12.43     14.22 o 
 -12   0   6       13.50        5.04     14.54 o 
 -11   0   6      162.60      122.93     16.01 o 
 -10   0   6      255.27      244.07     18.44 o 
  -9   0   6       92.53       90.83     12.92 o 
  -8   0   6       40.52       55.91      7.07 o 
  -7   0   6      679.89      709.38     15.72 o 
  -6   0   6      205.93      201.67      9.13 o 
  -5   0   6       36.76       52.89      8.45 o 
  -4   0   6     1742.91     1816.61     36.72 o 
  -3   0   6      148.33      133.00      9.42 o 
  -2   0   6      573.15      742.93     18.93 o 
  -1   0   6      375.57      363.26     12.35 o 
   0   0   6      801.59      835.39     18.77 o 
   1   0   6       13.80        9.34      5.36 o 
   2   0   6        3.47        5.66      3.99 o 
   3   0   6      605.40      572.79     20.07 o 
   4   0   6      115.89      110.98     11.94 o 
   5   0   6        5.54       -2.19     10.16 o 
   6   0   6      226.33      240.41     16.33 o 
   7   0   6      280.56      295.42     18.61 o 
   8   0   6       16.43       28.76     14.87 o 
   9   0   6      105.98      130.24     18.61 o 
  10   0   6      102.05      120.73     19.91 o 
  11   0   6       26.52       27.54     17.22 o 
 -12   1   6       10.22       11.83     10.79 o 
 -11   1   6       38.67       41.80     10.57 o 
 -10   1   6        0.02      -11.41     11.29 o 
  -9   1   6       15.12       24.47      6.36 o 
  -8   1   6       58.55       65.64      8.19 o 
  -7   1   6        0.33        0.70      4.89 o 
  -6   1   6      111.34      131.58      6.22 o 
  -5   1   6       33.12       29.95      5.74 o 
  -4   1   6      696.59      634.05     10.38 o 
  -3   1   6       29.85       41.11      3.77 o 
  -2   1   6     1030.68     1051.49     22.87 o 
  -1   1   6      828.78      825.06     13.53 o 
   0   1   6        5.55        5.01      3.43 o 
   1   1   6     1285.75     1329.38     28.23 o 
   2   1   6      240.94      222.61      5.74 o 
   3   1   6       22.73       37.04      6.49 o 
   4   1   6      497.38      505.70     13.89 o 
   5   1   6       59.31       72.59      8.67 o 
   6   1   6      172.85      142.56     11.78 o 
   7   1   6      257.53      265.67     17.79 o 
   8   1   6       16.63       19.49     10.40 o 
   9   1   6       23.55       13.28     10.54 o 
  10   1   6       10.85       -0.14     12.23 o 
  11   1   6        9.31        5.25     11.91 o 
 -12   2   6        1.77        9.12     10.77 o 
 -11   2   6        0.33       -0.17      7.99 o 
 -10   2   6       50.49       42.05      7.65 o 
  -9   2   6       18.44       14.79      6.44 o 
  -8   2   6        0.75        3.40      5.42 o 
  -7   2   6      117.00      136.80      6.84 o 
  -6   2   6      281.35      264.52      8.17 o 
  -5   2   6       90.69      114.67     12.39 o 
  -4   2   6       75.62       88.39      5.75 o 
  -3   2   6      178.24      159.07      5.60 o 
  -2   2   6       14.26       28.14      4.93 o 
  -1   2   6      142.01      160.75      6.48 o 
   0   2   6      125.27      105.14      7.35 o 
   1   2   6        1.48        4.34      3.00 o 
   2   2   6       94.02      107.21      8.37 o 
   3   2   6      388.54      390.31     10.53 o 
   4   2   6      185.88      220.74     14.06 o 
   5   2   6       99.39       85.11      8.60 o 
   6   2   6       25.16       25.19      8.14 o 
   7   2   6      495.19      462.05     21.77 o 
   8   2   6        0.38       -5.71      9.44 o 
   9   2   6      126.86      142.99     13.56 o 
  10   2   6       97.92      112.95     13.69 o 
  11   2   6        1.33        0.48     25.31 o 
 -12   3   6        2.28        9.53      8.73 o 
 -11   3   6        9.16        6.58      8.05 o 
 -10   3   6        0.67       -7.91      6.83 o 
  -9   3   6      159.11      154.39      8.85 o 
  -8   3   6       12.45       15.59      6.17 o 
  -7   3   6       46.34       50.46      6.08 o 
  -6   3   6        7.15       12.38      5.03 o 
  -5   3   6      261.94      274.16     14.30 o 
  -4   3   6       43.22       46.68      4.20 o 
  -3   3   6       95.51      123.96      5.56 o 
  -2   3   6      226.65      245.83      9.33 o 
  -1   3   6      101.22      111.60      5.78 o 
   0   3   6      188.74      231.29      7.66 o 
   1   3   6      339.35      383.90     12.31 o 
   2   3   6      303.99      329.86      9.43 o 
   3   3   6        0.13       -0.45      4.76 o 
   4   3   6     1458.01     1510.81     19.73 o 
   5   3   6      371.63      367.65     13.20 o 
   6   3   6       23.24       23.54      8.82 o 
   7   3   6       15.53       27.87      9.82 o 
   8   3   6       13.70        8.12      9.74 o 
   9   3   6        6.65        8.92     10.57 o 
  10   3   6        3.40       -9.36     11.37 o 
  11   3   6       25.77       39.91     13.60 o 
 -12   4   6        0.12        4.57      9.59 o 
 -11   4   6        9.07        5.33      8.52 o 
 -10   4   6       19.95        3.60      7.74 o 
  -9   4   6       22.67       21.76      6.74 o 
  -8   4   6        6.48        4.79      6.16 o 
  -7   4   6       11.76       13.66      5.71 o 
  -6   4   6        4.66       -5.12      4.83 o 
  -5   4   6        0.14        0.07      4.13 o 
  -4   4   6      137.84      154.93      9.44 o 
  -3   4   6      148.16      145.86      7.69 o 
  -2   4   6       84.30       94.83      6.49 o 
  -1   4   6       31.53       46.83      3.66 o 
   0   4   6      185.20      225.16      6.35 o 
   1   4   6      170.62      151.33      7.38 o 
   2   4   6      156.43      152.88      7.76 o 
   3   4   6      865.98      737.47     14.87 o 
   4   4   6        0.31       -4.79      4.74 o 
   5   4   6      306.24      305.01     27.34 o 
   6   4   6        8.66       26.56      9.01 o 
   7   4   6       48.22       34.11      9.79 o 
   8   4   6        1.57       -4.95     10.17 o 
   9   4   6        9.74       27.86     11.81 o 
  10   4   6        8.17       -2.91     12.08 o 
 -12   5   6        4.19       -4.51     10.20 o 
 -11   5   6        1.73       -6.56      8.13 o 
 -10   5   6        5.03        2.25      9.06 o 
  -9   5   6        7.50        8.01      6.90 o 
  -8   5   6       42.26       41.03      7.00 o 
  -7   5   6        2.17       -4.08      5.54 o 
  -6   5   6       58.37       58.69      6.18 o 
  -5   5   6        3.54        1.18      4.59 o 
  -4   5   6      264.26      235.55      7.43 o 
  -3   5   6       18.81       12.62      4.53 o 
  -2   5   6      645.13      599.84     10.48 o 
  -1   5   6       10.10        8.35      5.39 o 
   0   5   6       22.53       26.30      6.07 o 
   1   5   6       21.14        5.48      4.24 o 
   2   5   6      340.01      378.75     14.30 o 
   3   5   6        0.13       -2.38      5.52 o 
   4   5   6      333.16      275.04     14.21 o 
   5   5   6        0.93       -5.46      5.28 o 
   6   5   6        9.63        3.90      8.68 o 
   7   5   6        0.32       -9.56      8.68 o 
   8   5   6       50.71       50.06     10.29 o 
   9   5   6        0.13        4.60     11.56 o 
  10   5   6        5.39      -17.91     11.94 o 
 -11   6   6        0.12      -13.15      9.02 o 
 -10   6   6        2.19       -1.44      8.42 o 
  -9   6   6        1.89       -7.46      8.82 o 
  -8   6   6        3.19       -5.81      6.40 o 
  -7   6   6       70.53       73.01      7.14 o 
  -6   6   6       11.29       11.65      4.35 o 
  -5   6   6      263.31      283.75     11.83 o 
  -4   6   6        5.82        4.21      4.38 o 
  -3   6   6      106.14      141.49      6.30 o 
  -2   6   6      244.00      291.91      8.11 o 
  -1   6   6      904.56      962.81     13.90 o 
   0   6   6      633.26      556.30     20.84 o 
   1   6   6        6.23       15.87      4.46 o 
   2   6   6       89.28       80.64      5.88 o 
   3   6   6       39.87       56.97      6.64 o 
   4   6   6      311.92      285.99      9.92 o 
   5   6   6       81.83       65.27      6.56 o 
   6   6   6        5.88       -5.90      8.69 o 
   7   6   6       61.36       58.20      9.97 o 
   8   6   6        0.86        9.63     10.73 o 
   9   6   6       56.66       30.74     11.97 o 
  10   6   6        0.15       -9.69     14.50 o 
 -11   7   6        2.86       -0.05      9.21 o 
 -10   7   6        1.47       -2.76      7.91 o 
  -9   7   6       57.85       60.25      8.54 o 
  -8   7   6       49.91       51.79      7.67 o 
  -7   7   6       37.09       31.93      7.07 o 
  -6   7   6       49.08       42.03      5.36 o 
  -5   7   6      462.98      416.67     10.05 o 
  -4   7   6      265.06      249.60      8.34 o 
  -3   7   6       53.23       71.55      5.73 o 
  -2   7   6      588.79      532.41     10.52 o 
  -1   7   6      476.96      420.16      9.48 o 
   0   7   6      543.01      549.15     13.43 o 
   1   7   6      531.58      474.61     12.61 o 
   2   7   6      217.71      179.03      9.65 o 
   3   7   6       51.00       47.66      5.86 o 
   4   7   6      173.73      141.04      8.94 o 
   5   7   6       19.59        2.51     11.03 o 
   6   7   6        0.76       -3.34      6.22 o 
   7   7   6       60.08       39.85     10.53 o 
   8   7   6        4.82        1.38     10.51 o 
   9   7   6       39.37       43.66     12.36 o 
 -11   8   6        8.80        7.50      9.73 o 
 -10   8   6       35.89       35.20     16.32 o 
  -9   8   6       25.37       24.45      8.45 o 
  -8   8   6        1.46       -4.60      7.33 o 
  -7   8   6       75.08       85.36      8.44 o 
  -6   8   6        2.69        1.49      4.86 o 
  -5   8   6        0.57        5.67      5.46 o 
  -4   8   6       72.39       86.21      6.66 o 
  -3   8   6      154.74      143.61      7.13 o 
  -2   8   6      159.05      140.05      6.83 o 
  -1   8   6       40.14       45.91      6.72 o 
   0   8   6       51.95       43.50      7.04 o 
   1   8   6      470.13      409.23     13.04 o 
   2   8   6      169.05      157.87      8.70 o 
   3   8   6      257.89      232.08     20.96 o 
   4   8   6       26.61       36.34      7.74 o 
   5   8   6       16.57       16.19      5.56 o 
   6   8   6      100.76       91.16      7.07 o 
   7   8   6       83.52       82.49     10.52 o 
   8   8   6        8.27        7.16      8.70 o 
   9   8   6       53.90       52.09     12.28 o 
 -10   9   6        3.58       -4.09      8.93 o 
  -9   9   6        3.71       -6.12      8.32 o 
  -8   9   6      176.01      169.94     10.14 o 
  -7   9   6       63.62       56.98      8.45 o 
  -6   9   6      202.83      206.59      7.98 o 
  -5   9   6      165.76      165.31      8.25 o 
  -4   9   6      188.06      181.08      8.13 o 
  -3   9   6      124.95      149.37      7.36 o 
  -2   9   6      227.06      235.50      9.17 o 
  -1   9   6       72.70       61.33      7.92 o 
   0   9   6       55.19       60.22      7.41 o 
   1   9   6      563.99      545.35     14.22 o 
   2   9   6       82.61       64.75      8.37 o 
   3   9   6       84.56       89.26      8.64 o 
   4   9   6       44.48       45.60      8.14 o 
   5   9   6       61.79       57.76      7.31 o 
   6   9   6        6.35        6.72      7.21 o 
   7   9   6        6.17       10.55      7.97 o 
   8   9   6       50.70       59.71      9.74 o 
  -9  10   6        2.73       -5.55      8.37 o 
  -8  10   6      122.16      124.27      9.80 o 
  -7  10   6       86.55      103.31      7.53 o 
  -6  10   6        2.32        3.24      5.93 o 
  -5  10   6        1.04       -2.22      6.06 o 
  -4  10   6      280.51      290.34     10.25 o 
  -3  10   6      141.12      153.09      8.12 o 
  -2  10   6        0.85        1.09      7.29 o 
  -1  10   6      341.78      392.10     13.62 o 
   0  10   6      270.83      293.29     12.15 o 
   1  10   6        3.66        3.98      7.19 o 
   2  10   6      271.79      252.67     11.86 o 
   3  10   6      417.66      442.73     34.73 o 
   4  10   6      110.67      119.01     10.31 o 
   5  10   6       39.95       39.93      7.48 o 
   6  10   6      206.40      229.15     11.41 o 
   7  10   6       10.04       19.11      8.83 o 
   8  10   6       23.95        9.10     11.74 o 
  -9  11   6        1.51       -1.16     10.79 o 
  -8  11   6        5.61        6.94      8.49 o 
  -7  11   6        1.08       -5.30      6.40 o 
  -6  11   6       18.82       26.19      7.34 o 
  -5  11   6       91.13      104.56     10.63 o 
  -4  11   6       19.72       10.97      6.65 o 
  -3  11   6       75.79       91.73      7.55 o 
  -2  11   6      139.25      174.99     32.21 o 
  -1  11   6        1.08       -0.66      7.16 o 
   0  11   6        0.65        2.15      7.32 o 
   1  11   6       21.19       45.64      8.66 o 
   2  11   6       37.73       44.97     13.97 o 
   3  11   6       27.12       26.18      8.71 o 
   4  11   6       49.12       88.40      9.92 o 
   5  11   6       58.14      101.84      8.56 o 
   6  11   6        5.63        1.13      8.02 o 
   7  11   6        7.25        2.45      8.47 o 
  -8  12   6        0.32       -1.22      8.41 o 
  -7  12   6        2.48        3.22      7.26 o 
  -6  12   6        6.75       -2.70      7.40 o 
  -5  12   6        0.71       -1.53      7.42 o 
  -4  12   6        1.25        6.16      6.88 o 
  -3  12   6       35.94       49.00      9.79 o 
  -2  12   6        9.40       12.63      7.93 o 
  -1  12   6      242.04      286.09     13.16 o 
   0  12   6       96.89      116.15     23.97 o 
   1  12   6       12.96       14.40      8.76 o 
   2  12   6      110.44      125.03     10.34 o 
   3  12   6       74.32      101.60     10.50 o 
   4  12   6        1.28       -4.73      9.49 o 
   5  12   6       21.25       43.68      8.44 o 
   6  12   6       45.54       59.37     10.43 o 
  -6  13   6       63.61       72.62      9.04 o 
  -5  13   6       55.86       55.96      8.83 o 
  -4  13   6       33.11       29.76      8.97 o 
  -3  13   6       44.18       45.34     10.85 o 
  -2  13   6        2.60        8.26      9.18 o 
  -1  13   6        4.37       14.99      9.10 o 
   0  13   6       38.16       29.01      9.36 o 
   1  13   6        0.53        5.07      9.20 o 
   2  13   6       18.08       53.32      9.59 o 
   3  13   6        0.72        7.09      9.52 o 
   4  13   6        5.18       -7.13     10.64 o 
   5  13   6        2.42       18.48     10.51 o 
  -5  14   6        1.79      -13.32      9.67 o 
  -4  14   6        5.90       18.04     10.48 o 
  -3  14   6        0.27      -14.54     11.90 o 
  -2  14   6       14.37       21.68      9.86 o 
  -1  14   6        0.16        9.84      9.61 o 
   0  14   6        1.63        0.26      9.49 o 
   1  14   6       43.36       39.43     10.05 o 
   2  14   6       30.58       49.43     20.80 o 
   3  14   6       10.43        9.66     13.16 o 
  -2  15   6       10.22        0.46     10.31 o 
  -1  15   6        7.20        4.22     10.56 o 
   0  15   6        0.11       -9.96      9.36 o 
 -12   1   7        0.72       -1.61     10.71 o 
 -11   1   7       17.69       10.43     11.08 o 
 -10   1   7       74.33       53.02      9.96 o 
  -9   1   7       27.68       21.41      8.93 o 
  -8   1   7        0.51       -3.05      6.33 o 
  -7   1   7       20.78       12.85      6.86 o 
  -6   1   7        0.20       -1.58      6.09 o 
  -5   1   7       87.36      100.69     12.63 o 
  -4   1   7       30.35       29.57      5.87 o 
  -3   1   7      105.82      112.85      7.31 o 
  -2   1   7       51.99       51.29      5.19 o 
  -1   1   7       21.14       22.29      4.65 o 
   0   1   7       15.56       16.47      4.35 o 
   1   1   7        8.89        1.46      3.72 o 
   2   1   7        1.65        2.88      4.44 o 
   3   1   7      136.67      147.40      9.30 o 
   4   1   7       56.09       61.06      8.15 o 
   5   1   7       34.94       22.59      9.67 o 
   6   1   7       35.78       28.39      9.18 o 
   7   1   7        1.77       -6.32      9.51 o 
   8   1   7       42.10       35.73     11.00 o 
   9   1   7       38.16       57.62     16.13 o 
  10   1   7        2.33        3.81     12.52 o 
 -12   2   7       17.16       -4.62     17.47 o 
 -11   2   7        0.40      -16.26     10.84 o 
 -10   2   7       32.04       25.05      9.75 o 
  -9   2   7        0.16      -10.61      7.07 o 
  -8   2   7        0.40       -2.52      6.13 o 
  -7   2   7      169.69      147.83      9.58 o 
  -6   2   7        1.20       -9.55      6.66 o 
  -5   2   7      185.45      196.15     10.22 o 
  -4   2   7      103.04       97.74      6.89 o 
  -3   2   7       71.68       58.21      6.10 o 
  -2   2   7      290.93      313.32      9.66 o 
  -1   2   7       35.08       21.85      8.17 o 
   0   2   7        7.80        3.85      3.74 o 
   1   2   7       30.80       29.12      5.56 o 
   2   2   7       63.78       54.71      6.13 o 
   3   2   7      337.07      327.65     12.61 o 
   4   2   7        7.05        9.99      7.64 o 
   5   2   7        0.91       -7.72     13.81 o 
   6   2   7       47.99       34.98      9.77 o 
   7   2   7       29.71       21.34      9.97 o 
   8   2   7        2.73       -3.47     10.46 o 
   9   2   7       87.87       70.36     13.18 o 
  10   2   7        0.83        2.47     12.65 o 
 -11   3   7        7.02        2.51      8.56 o 
 -10   3   7       51.08       45.73      9.25 o 
  -9   3   7        2.35      -11.04      7.36 o 
  -8   3   7       53.83       58.28      6.87 o 
  -7   3   7        1.61        1.95     15.19 o 
  -6   3   7       19.31       12.96      6.75 o 
  -5   3   7       75.29       50.80      8.33 o 
  -4   3   7        6.51       16.02      4.48 o 
  -3   3   7       24.08       28.09     10.26 o 
  -2   3   7       47.39       32.84      4.47 o 
  -1   3   7        1.00        6.21      6.50 o 
   0   3   7      318.87      327.22      7.71 o 
   1   3   7      664.93      615.08     13.53 o 
   2   3   7      459.21      398.59     12.84 o 
   3   3   7      128.86      121.13      6.46 o 
   4   3   7     1441.00     1257.19     24.24 o 
   5   3   7        3.11        2.20      8.01 o 
   6   3   7      152.81      143.24     15.44 o 
   7   3   7      117.05      125.48     12.32 o 
   8   3   7        3.14       -7.90     10.36 o 
   9   3   7       12.42       -1.81     11.36 o 
  10   3   7       36.04       44.03     13.93 o 
 -11   4   7        1.19       -6.45      9.98 o 
 -10   4   7        4.96       -3.84     10.79 o 
  -9   4   7       24.34       15.36      7.33 o 
  -8   4   7      150.83      148.06     14.31 o 
  -7   4   7       60.55       60.09      7.29 o 
  -6   4   7       47.74       68.19      7.79 o 
  -5   4   7      668.54      703.79     15.68 o 
  -4   4   7       83.61       57.06      6.52 o 
  -3   4   7        4.42        1.49      4.43 o 
  -2   4   7      681.21      726.88     13.13 o 
  -1   4   7      219.84      198.49     12.58 o 
   0   4   7       93.43      116.60      7.41 o 
   1   4   7     1396.13     1465.30     23.40 o 
   2   4   7      189.83      173.61      8.99 o 
   3   4   7       63.90       65.50      6.94 o 
   4   4   7        1.51       -2.73      7.66 o 
   5   4   7        2.20       -5.16     13.45 o 
   6   4   7      108.07      112.80     13.12 o 
   7   4   7       42.73       24.54     10.74 o 
   8   4   7       58.98       57.68     11.14 o 
   9   4   7        4.93       21.56     15.60 o 
 -11   5   7        1.15        7.45      8.91 o 
 -10   5   7       18.21       23.76      8.52 o 
  -9   5   7        1.22       -0.59      7.61 o 
  -8   5   7       33.00       31.29      7.61 o 
  -7   5   7       35.93       34.60      6.80 o 
  -6   5   7        2.64       -8.72      7.13 o 
  -5   5   7       64.77       75.82      8.64 o 
  -4   5   7       57.85       52.65      5.50 o 
  -3   5   7      374.24      389.58      9.48 o 
  -2   5   7        1.12       -4.18      5.12 o 
  -1   5   7       54.15       85.17      5.80 o 
   0   5   7      289.33      268.54     11.13 o 
   1   5   7      886.31      851.69     16.84 o 
   2   5   7      123.15      142.30      8.49 o 
   3   5   7      168.24      197.62     10.04 o 
   4   5   7      104.33      122.73      7.21 o 
   5   5   7       11.61       19.44      9.22 o 
   6   5   7      315.66      324.14     15.17 o 
   7   5   7        9.98        8.52     10.71 o 
   8   5   7        4.49        6.45     11.54 o 
   9   5   7        7.91       10.56     11.82 o 
 -11   6   7       14.99        9.68     10.25 o 
 -10   6   7        8.65       15.01      8.59 o 
  -9   6   7        3.11       -2.65      9.85 o 
  -8   6   7       88.61       98.92      8.76 o 
  -7   6   7       80.85       59.43      7.61 o 
  -6   6   7        1.11      -10.93      7.29 o 
  -5   6   7       49.96       65.53      8.07 o 
  -4   6   7      216.35      213.00     16.08 o 
  -3   6   7      168.67      213.93      8.16 o 
  -2   6   7      418.73      483.99     10.62 o 
  -1   6   7      361.12      376.26     11.89 o 
   0   6   7        3.47       -0.74      8.17 o 
   1   6   7       39.82       57.56      7.29 o 
   2   6   7      116.03      137.70      8.43 o 
   3   6   7       21.11       11.91     11.09 o 
   4   6   7       20.75       26.44      6.01 o 
   5   6   7       27.56       60.68     10.08 o 
   6   6   7       41.20       50.98     15.84 o 
   7   6   7        0.72       12.04     10.88 o 
   8   6   7       19.86       27.85     11.39 o 
   9   6   7       13.85       16.47     12.72 o 
 -10   7   7        3.71       14.96      9.03 o 
  -9   7   7       15.55       12.61      8.65 o 
  -8   7   7        6.59       -1.23      7.65 o 
  -7   7   7       26.41       29.10      7.23 o 
  -6   7   7       45.22       57.15      9.60 o 
  -5   7   7        3.08        1.92      5.78 o 
  -4   7   7      115.77      149.46      8.40 o 
  -3   7   7        1.39       -4.87      7.33 o 
  -2   7   7      348.95      339.93     11.14 o 
  -1   7   7      252.29      204.52     10.38 o 
   0   7   7      622.40      658.96     15.22 o 
   1   7   7       44.08       23.33      6.92 o 
   2   7   7        2.90        6.12      7.23 o 
   3   7   7      118.95      149.47      9.64 o 
   4   7   7        2.14        5.31      7.61 o 
   5   7   7        0.28      -12.88     10.27 o 
   6   7   7       24.29       26.53     10.69 o 
   7   7   7       39.98       67.94     12.21 o 
   8   7   7        6.36       15.31     11.11 o 
 -10   8   7        0.09      -11.28      9.49 o 
  -9   8   7       47.19       56.27      9.75 o 
  -8   8   7       26.70       26.42      8.26 o 
  -7   8   7        3.77       -3.17      8.90 o 
  -6   8   7        0.88        5.83      8.59 o 
  -5   8   7        5.76        9.79      6.05 o 
  -4   8   7       33.81       38.46      7.27 o 
  -3   8   7       15.34       18.15      5.69 o 
  -2   8   7        8.79       14.90      7.08 o 
  -1   8   7       44.58       38.26      7.66 o 
   0   8   7       64.97       66.59      8.08 o 
   1   8   7        4.57       -1.57      7.08 o 
   2   8   7        9.51       22.10      7.88 o 
   3   8   7       46.23       64.92      8.68 o 
   4   8   7        1.53       15.59      8.16 o 
   5   8   7       84.82      116.29      8.58 o 
   6   8   7       33.56       14.39     12.11 o 
   7   8   7       18.66       26.48      9.33 o 
   8   8   7        6.97       -3.31      9.49 o 
  -9   9   7        2.17        1.25      9.60 o 
  -8   9   7        6.55       10.90      8.95 o 
  -7   9   7       92.71      116.84     11.41 o 
  -6   9   7        1.79       10.27      9.05 o 
  -5   9   7        9.57        3.28      9.10 o 
  -4   9   7       29.43       44.52      6.96 o 
  -3   9   7        3.81       14.10      5.94 o 
  -2   9   7       52.78       44.44      8.52 o 
  -1   9   7      209.19      214.85     11.22 o 
   0   9   7      245.91      317.75     17.83 o 
   1   9   7        3.50        8.34      7.76 o 
   2   9   7       59.08       68.76     12.92 o 
   3   9   7       77.91       82.29      9.19 o 
   4   9   7       34.48       18.98     14.18 o 
   5   9   7       10.90        9.66      7.58 o 
   6   9   7       13.91       17.97      9.70 o 
   7   9   7        0.01       -4.41      9.68 o 
  -8  10   7        1.63       -4.25      9.41 o 
  -7  10   7       59.73       46.35     14.67 o 
  -6  10   7        0.38       -0.36      7.02 o 
  -5  10   7        2.66       -4.51      9.30 o 
  -4  10   7       18.13        7.90      6.55 o 
  -3  10   7        4.04        8.40     11.54 o 
  -2  10   7       44.38       31.03     11.86 o 
  -1  10   7        3.23        1.70      9.75 o 
   0  10   7        3.54       10.31      7.98 o 
   1  10   7       29.39       15.05      8.69 o 
   2  10   7       32.90       31.46     19.99 o 
   3  10   7        1.37       -0.80      8.33 o 
   4  10   7       12.03       21.73      9.01 o 
   5  10   7        1.34       11.29      7.74 o 
   6  10   7       47.20       70.98      9.25 o 
   7  10   7        4.70        5.25     11.30 o 
  -7  11   7       26.35       11.26     10.56 o 
  -6  11   7       29.72       22.69      9.81 o 
  -5  11   7        2.32       -5.90      7.18 o 
  -4  11   7        0.02       -5.54      9.06 o 
  -3  11   7       12.20        7.53      7.96 o 
  -2  11   7        9.57       -2.71      8.06 o 
  -1  11   7        4.69       -0.98      8.04 o 
   0  11   7       23.60       16.67      8.84 o 
   1  11   7       44.77       51.13     11.82 o 
   2  11   7        3.79        2.84      9.21 o 
   3  11   7        5.64        4.00      8.61 o 
   4  11   7       14.97       13.09     16.25 o 
   5  11   7        8.45        4.16      8.36 o 
   6  11   7       12.21        1.51      9.30 o 
  -6  12   7        0.27       -9.51      7.88 o 
  -5  12   7        8.57       14.49      7.77 o 
  -4  12   7        3.77        4.45      9.26 o 
  -3  12   7       13.47        0.76      8.70 o 
  -2  12   7        6.88       -2.76      8.98 o 
  -1  12   7       18.45        2.56     10.32 o 
   0  12   7        1.96        1.25      9.61 o 
   1  12   7       22.03       25.49      9.57 o 
   2  12   7       47.36       25.14      9.38 o 
   3  12   7       11.04       14.99      9.37 o 
   4  12   7        0.63      -13.19     10.33 o 
   5  12   7       38.86       13.63      9.12 o 
  -5  13   7       11.82        3.21      8.29 o 
  -4  13   7       54.60       53.72     10.74 o 
  -3  13   7       62.85       70.47     10.38 o 
  -2  13   7       35.52       26.24     21.45 o 
  -1  13   7        5.78       16.39     10.35 o 
   0  13   7      127.46      127.05     11.89 o 
   1  13   7       13.51       21.50     10.69 o 
   2  13   7        0.07       -7.83     15.56 o 
   3  13   7       34.31       46.81     10.97 o 
  -2  14   7        9.07        7.55     13.04 o 
  -1  14   7       46.76       48.13     10.55 o 
   0  14   7        8.53        3.37     10.62 o 
 -11   0   8        0.17        3.33     15.19 o 
 -10   0   8        3.50        9.34     15.44 o 
  -9   0   8        6.89       -1.71     13.65 o 
  -8   0   8        4.92        0.81     11.37 o 
  -7   0   8       10.08       10.16     11.70 o 
  -6   0   8       25.30       18.36      9.34 o 
  -5   0   8       92.86       77.92     10.81 o 
  -4   0   8        0.71        7.96      8.77 o 
  -3   0   8       88.97       94.33      9.75 o 
  -2   0   8      296.51      262.92     13.89 o 
  -1   0   8       16.19        0.81      6.99 o 
   0   0   8      429.38      408.51     15.11 o 
   1   0   8      134.13      148.60     13.89 o 
   2   0   8       56.92       41.35     11.70 o 
   3   0   8      157.73      155.75     15.11 o 
   4   0   8       41.00       59.64     13.73 o 
   5   0   8        6.11       -8.12     12.92 o 
   6   0   8        5.14       15.19     13.08 o 
   7   0   8       41.36       32.42     15.27 o 
   8   0   8        0.16       -7.23     16.49 o 
   9   0   8       15.10       27.54     19.09 o 
 -11   1   8        3.32        7.27     10.87 o 
 -10   1   8       11.40       19.62     10.11 o 
  -9   1   8        0.21       -9.93      8.80 o 
  -8   1   8       44.45       47.53      8.92 o 
  -7   1   8       36.32       30.53     15.36 o 
  -6   1   8        3.04        1.13      7.09 o 
  -5   1   8       88.54      114.62      8.37 o 
  -4   1   8       46.38       43.12      6.95 o 
  -3   1   8        1.03       -3.38      5.11 o 
  -2   1   8        6.71       19.49      5.38 o 
  -1   1   8        4.36       -4.35      7.88 o 
   0   1   8       21.10       32.74      8.53 o 
   1   1   8       28.93       14.83      6.11 o 
   2   1   8       29.40       17.92      7.81 o 
   3   1   8        1.84        4.45      7.95 o 
   4   1   8        7.61       16.55      8.29 o 
   5   1   8       29.99       39.25      9.56 o 
   6   1   8       57.18       58.34     10.72 o 
   7   1   8        0.35        9.69     10.53 o 
   8   1   8       10.36        6.18     16.09 o 
   9   1   8        0.32      -18.12     12.08 o 
 -11   2   8        2.46       -3.68     11.13 o 
 -10   2   8        4.26      -11.56     10.07 o 
  -9   2   8        1.49       16.44      9.27 o 
  -8   2   8       57.28       61.21      9.53 o 
  -7   2   8        1.28        3.07      8.29 o 
  -6   2   8       26.55       28.49      9.87 o 
  -5   2   8       32.02       29.31      7.20 o 
  -4   2   8        1.03       -5.93      5.80 o 
  -3   2   8       49.49       55.71      8.08 o 
  -2   2   8      164.79      161.17      8.07 o 
  -1   2   8       14.44        8.12      5.37 o 
   0   2   8      100.95      104.38     10.81 o 
   1   2   8      273.29      264.26     18.08 o 
   2   2   8        3.91        0.08      9.83 o 
   3   2   8        0.80       -4.28      7.83 o 
   4   2   8       23.56       28.43      8.79 o 
   5   2   8       89.47       79.43     11.46 o 
   6   2   8        2.49       -8.40     11.66 o 
   7   2   8       83.72      105.44     12.56 o 
   8   2   8       18.06       -3.14     12.27 o 
   9   2   8       10.36       45.09     20.07 o 
 -10   3   8        0.10       11.89     11.17 o 
  -9   3   8       20.20       12.45      9.60 o 
  -8   3   8       26.47       28.69      9.45 o 
  -7   3   8        1.87       10.50      8.63 o 
  -6   3   8        4.97        4.22      7.27 o 
  -5   3   8       32.58       41.15      7.52 o 
  -4   3   8       35.74       44.07      7.03 o 
  -3   3   8       46.18       58.94      7.61 o 
  -2   3   8       26.31       40.13      5.19 o 
  -1   3   8      183.83      202.23      7.77 o 
   0   3   8       46.69       58.08      7.15 o 
   1   3   8       20.15       28.52      6.75 o 
   2   3   8      186.67      219.78     18.97 o 
   3   3   8      355.66      333.55     13.47 o 
   4   3   8        0.05      -11.19     10.93 o 
   5   3   8       33.80       38.60     10.11 o 
   6   3   8       75.32       59.11     11.36 o 
   7   3   8        0.76       -3.69     11.42 o 
   8   3   8       22.85       33.54     12.12 o 
 -10   4   8        0.01        8.79      9.12 o 
  -9   4   8        3.95       -0.24      9.99 o 
  -8   4   8       13.29       20.33      9.08 o 
  -7   4   8       27.91       22.32      8.81 o 
  -6   4   8      206.62      220.81     11.60 o 
  -5   4   8        0.01       -0.37      7.18 o 
  -4   4   8       52.23       71.06     12.15 o 
  -3   4   8       21.87       20.02      5.16 o 
  -2   4   8        0.55       -5.18      7.17 o 
  -1   4   8      284.92      269.71     10.73 o 
   0   4   8       13.35       10.81      9.26 o 
   1   4   8      413.92      372.05     12.16 o 
   2   4   8       25.36       26.79      6.49 o 
   3   4   8        6.52        3.53      7.90 o 
   4   4   8        9.56       -2.05     11.33 o 
   5   4   8        3.47       14.34     13.69 o 
   6   4   8        0.03       -3.86     19.09 o 
   7   4   8       14.56        4.36     11.47 o 
   8   4   8        2.56        9.12     24.33 o 
 -10   5   8        4.01       -9.68      9.23 o 
  -9   5   8        0.06      -15.07     10.62 o 
  -8   5   8        4.51        0.65      9.35 o 
  -7   5   8        4.26        0.87      9.05 o 
  -6   5   8       61.19       55.65      9.20 o 
  -5   5   8       75.80       64.20      8.49 o 
  -4   5   8       97.33       86.51      8.63 o 
  -3   5   8      126.75      140.19     15.46 o 
  -2   5   8       63.42       64.39      5.78 o 
  -1   5   8       30.42       44.81      7.25 o 
   0   5   8      364.91      358.17     12.06 o 
   1   5   8       32.59       28.99      7.08 o 
   2   5   8        0.17       -8.53      8.61 o 
   3   5   8        8.66       -2.82      6.87 o 
   4   5   8       76.55       66.30     10.48 o 
   5   5   8        6.96        4.31      9.90 o 
   6   5   8       16.99       28.25     11.26 o 
   7   5   8       17.61       18.28     11.86 o 
   8   5   8        0.09      -11.56     14.79 o 
 -10   6   8        2.07        2.78      9.12 o 
  -9   6   8        0.64       -9.41     13.20 o 
  -8   6   8       13.64       11.17     10.00 o 
  -7   6   8        1.01        0.59      9.30 o 
  -6   6   8        6.81        0.70      8.39 o 
  -5   6   8       56.60       64.02      9.61 o 
  -4   6   8        1.28        7.70      5.89 o 
  -3   6   8      559.46      579.14     12.15 o 
  -2   6   8      641.25      600.66     15.24 o 
  -1   6   8        2.92       -6.49     10.07 o 
   0   6   8       80.55       71.01      8.94 o 
   1   6   8       76.15       72.39      8.21 o 
   2   6   8        0.38       -6.22      7.53 o 
   3   6   8      105.82       94.25     11.37 o 
   4   6   8        0.89      -16.01     13.41 o 
   5   6   8        3.24       -2.10     10.21 o 
   6   6   8       33.53       24.00     10.77 o 
   7   6   8        1.43       -2.65     11.58 o 
   8   6   8       20.99       12.53     13.07 o 
  -9   7   8       10.48       -2.61     11.12 o 
  -8   7   8        4.55       15.33     10.68 o 
  -7   7   8       49.40       38.38     17.55 o 
  -6   7   8        6.82       -2.15      8.33 o 
  -5   7   8      146.16      150.34     11.78 o 
  -4   7   8      250.48      250.95      9.87 o 
  -3   7   8       54.28       85.29      7.17 o 
  -2   7   8       71.17       82.73     14.75 o 
  -1   7   8       63.02       65.33     17.18 o 
   0   7   8        6.45       14.96      7.09 o 
   1   7   8        2.09      -10.34      7.18 o 
   2   7   8       50.16       58.23      9.30 o 
   3   7   8       59.04       35.97      8.31 o 
   4   7   8        4.14       -2.09      9.82 o 
   5   7   8        9.63        8.69     15.36 o 
   6   7   8       13.73       -8.12     16.01 o 
   7   7   8      119.01      131.95     30.75 o 
  -8   8   8        1.64      -13.99     10.91 o 
  -7   8   8        0.34       -1.20      9.76 o 
  -6   8   8        5.39      -13.36      8.91 o 
  -5   8   8       93.78       64.01     10.04 o 
  -4   8   8      181.49      170.78      8.75 o 
  -3   8   8        3.17       13.60      8.26 o 
  -2   8   8       11.99        4.27      7.81 o 
  -1   8   8      206.16      210.12     11.19 o 
   0   8   8        0.91       -7.20      7.53 o 
   1   8   8       78.93       77.44     11.37 o 
   2   8   8       23.49       16.88      9.83 o 
   3   8   8      119.14      123.01     16.78 o 
   4   8   8       79.47       71.52      8.21 o 
   5   8   8        0.74        4.36     10.31 o 
   6   8   8       44.90       36.86     11.77 o 
  -8   9   8       22.06       11.69     11.97 o 
  -7   9   8       46.20       33.55     10.64 o 
  -6   9   8        0.13        9.05     10.29 o 
  -5   9   8       23.21       47.72      7.72 o 
  -4   9   8        0.86       -0.52      6.88 o 
  -3   9   8        3.30       -3.66      7.89 o 
  -2   9   8       79.03       85.87     10.07 o 
  -1   9   8       64.28       71.92      9.49 o 
   0   9   8        2.21        3.29      8.77 o 
   1   9   8        8.28       12.70      9.05 o 
   2   9   8       15.98       11.00      8.26 o 
   3   9   8       18.90       32.44      9.59 o 
   4   9   8        9.54        4.86      9.16 o 
   5   9   8       51.15       52.91     11.59 o 
   6   9   8       37.28       25.65     11.77 o 
  -7  10   8        2.41       -0.04     12.76 o 
  -6  10   8       32.83       39.97     10.98 o 
  -5  10   8        1.67       -4.84      7.72 o 
  -4  10   8       38.28       45.50      9.45 o 
  -3  10   8       95.35      118.30     10.83 o 
  -2  10   8       14.93       24.58     11.74 o 
  -1  10   8        3.13        3.13      9.28 o 
   0  10   8       48.65       63.90     10.42 o 
   1  10   8       40.66       26.29     12.72 o 
   2  10   8       39.12       33.26      9.54 o 
   3  10   8       27.55       42.40      9.80 o 
   4  10   8       88.25      119.24     11.36 o 
   5  10   8        0.14       -4.85     14.54 o 
  -6  11   8        0.19        6.47     10.64 o 
  -5  11   8        0.31       -0.85      9.06 o 
  -4  11   8        8.58        1.78      8.96 o 
  -3  11   8       19.82       20.95      9.98 o 
  -2  11   8        1.20        1.50     10.72 o 
  -1  11   8        9.49       17.90     10.85 o 
   0  11   8        6.81        9.26      9.11 o 
   1  11   8       36.75       63.05     11.08 o 
   2  11   8       51.67       72.35     19.70 o 
   3  11   8        6.44        6.71     12.51 o 
   4  11   8        0.18       -4.92     10.60 o 
  -4  12   8        6.87        4.12     10.03 o 
  -3  12   8       54.45       64.88     10.51 o 
  -2  12   8        3.12      -12.61      9.78 o 
  -1  12   8        3.83       -4.03      9.93 o 
   0  12   8        1.65       10.64     10.68 o 
   1  12   8       23.53       45.96     10.86 o 
   2  12   8        1.75        3.29     10.31 o 
  -9   1   9        2.55        2.78     11.50 o 
  -8   1   9        0.05        4.41      9.48 o 
  -7   1   9        3.43       13.24      9.08 o 
  -6   1   9        6.83        8.14      7.75 o 
  -5   1   9       35.94       48.43     10.85 o 
  -4   1   9        5.68       -3.71      6.54 o 
  -3   1   9        9.16        6.66      8.45 o 
  -2   1   9        2.06        5.57      6.25 o 
  -1   1   9       37.42       30.14      9.42 o 
   0   1   9      100.45      100.99     16.94 o 
   1   1   9       48.73       39.57     12.19 o 
   2   1   9       19.26       21.85      8.50 o 
   3   1   9       11.97        9.29      9.37 o 
   4   1   9        3.45        4.12     12.23 o 
   5   1   9       39.86       39.09     11.28 o 
   6   1   9        9.19       14.60     12.15 o 
   7   1   9       10.76       19.47     13.65 o 
  -9   2   9        0.22       -7.97      9.91 o 
  -8   2   9        2.13        1.56      9.22 o 
  -7   2   9        2.22       -8.82      8.04 o 
  -6   2   9        2.55       -2.56      8.04 o 
  -5   2   9        0.03       -1.49      7.02 o 
  -4   2   9       20.79       30.59      7.59 o 
  -3   2   9        3.28       -2.20      6.67 o 
  -2   2   9       19.56       16.40      5.60 o 
  -1   2   9       42.82       30.14      9.91 o 
   0   2   9      165.44      179.51      9.96 o 
   1   2   9       12.50       12.76     11.46 o 
   2   2   9        8.85       -0.81      8.68 o 
   3   2   9       54.40       60.95     10.42 o 
   4   2   9        8.04        8.72     10.02 o 
   5   2   9       16.79       24.75     10.56 o 
   6   2   9        6.20       11.95     13.08 o 
   7   2   9        2.07       13.37     12.45 o 
  -9   3   9       57.56       53.55     11.04 o 
  -8   3   9       11.38        6.04      9.75 o 
  -7   3   9       65.56       56.95      9.98 o 
  -6   3   9       16.10       14.10      8.69 o 
  -5   3   9        3.66        0.84      7.76 o 
  -4   3   9       61.64       47.30      8.29 o 
  -3   3   9       89.69       94.27      8.51 o 
  -2   3   9      246.87      246.82     13.97 o 
  -1   3   9      118.45       94.67      8.79 o 
   0   3   9        4.20       12.02      9.75 o 
   1   3   9      123.46      123.15      9.17 o 
   2   3   9       80.96       67.68     13.73 o 
   3   3   9       39.58       23.83      9.93 o 
   4   3   9       82.60      100.05     11.81 o 
   5   3   9        1.37        9.14     10.11 o 
   6   3   9       14.63        4.45     10.84 o 
   7   3   9       12.60       19.47     12.55 o 
  -9   4   9        0.83       12.91     10.70 o 
  -8   4   9       53.24       54.40     23.64 o 
  -7   4   9       95.42      109.29     10.61 o 
  -6   4   9       74.63       82.92     10.27 o 
  -5   4   9        0.36        5.13      7.55 o 
  -4   4   9       31.27       34.64      8.01 o 
  -3   4   9       15.64       28.73      7.23 o 
  -2   4   9       22.95       31.19      7.82 o 
  -1   4   9      116.71      151.37      9.99 o 
   0   4   9       64.23       66.39     13.28 o 
   1   4   9        2.09        0.81      8.61 o 
   3   4   9       14.54       16.43      9.79 o 
   4   4   9      107.06       89.49     13.57 o 
   5   4   9        0.57        8.69     10.99 o 
   6   4   9       92.46       89.37     13.50 o 
   7   4   9       42.51       43.33     13.89 o 
  -9   5   9        1.28        7.77     11.51 o 
  -8   5   9        4.91       -0.44     10.46 o 
  -7   5   9        0.60        5.93      9.70 o 
  -6   5   9       66.09       54.51     11.25 o 
  -5   5   9       89.73       69.02      9.28 o 
  -4   5   9        0.71        1.48      7.67 o 
  -3   5   9        4.26        3.82      7.68 o 
  -2   5   9       16.40       11.85      7.50 o 
  -1   5   9       10.52        5.92      9.87 o 
   0   5   9       24.51       30.79      8.35 o 
   1   5   9       38.11       40.65      8.27 o 
   3   5   9      148.67      133.08     18.61 o 
   4   5   9        1.80       19.58     16.09 o 
   5   5   9        1.69       -3.37     10.99 o 
   6   5   9        9.43       -1.75     12.04 o 
  -8   6   9        0.36        5.61     12.92 o 
  -7   6   9       11.94       22.45     10.27 o 
  -6   6   9        2.69       -8.31      8.69 o 
  -5   6   9       30.26       40.49      9.48 o 
  -4   6   9      110.91      122.93     11.66 o 
  -3   6   9       54.99       52.29      8.91 o 
  -2   6   9       29.64       29.48      8.42 o 
  -1   6   9       10.84        2.70     13.73 o 
   0   6   9       14.30        9.03      8.44 o 
   1   6   9        6.19       11.60      8.02 o 
   2   6   9        4.73       -8.95      8.40 o 
   3   6   9       14.45        2.19     12.59 o 
   4   6   9       24.97       16.17     14.87 o 
   5   6   9        1.04        1.14     15.19 o 
   6   6   9        1.89       -3.41     15.92 o 
  -8   7   9        9.13       15.28     11.14 o 
  -7   7   9        0.02        3.03     11.42 o 
  -6   7   9       32.95       24.05      9.62 o 
  -5   7   9       33.04       35.91      9.77 o 
  -4   7   9       75.12       75.80     15.84 o 
  -3   7   9       94.23       66.54      9.27 o 
  -2   7   9       29.13       35.35      8.66 o 
  -1   7   9        4.11        4.90      8.67 o 
   0   7   9        2.99       10.37      8.92 o 
   1   7   9       46.39       66.04      9.95 o 
   2   7   9        0.65        6.34      8.57 o 
   3   7   9       11.62      -20.11     13.41 o 
   4   7   9       79.56      113.38     12.39 o 
   5   7   9       21.40       37.55     17.83 o 
  -7   8   9        6.18       -8.78     11.26 o 
  -6   8   9       89.99       92.96     11.88 o 
  -5   8   9       20.29       29.92     10.49 o 
  -4   8   9        3.48        6.42     13.16 o 
  -3   8   9        4.97       -7.66     12.96 o 
  -2   8   9       24.53       32.03     10.64 o 
  -1   8   9       38.59       60.23     19.22 o 
   0   8   9       20.07       10.20      8.45 o 
   1   8   9        2.62        5.57      9.70 o 
   2   8   9        3.13      -11.13     15.40 o 
   3   8   9        0.04       -3.54     10.12 o 
   4   8   9      111.21      117.08     13.19 o 
  -6   9   9        0.06       -5.00      9.82 o 
  -5   9   9        4.06       10.32     14.30 o 
  -4   9   9       74.04       64.95     10.96 o 
  -3   9   9       11.51        6.74      9.27 o 
  -2   9   9        6.32       -0.13      9.42 o 
  -1   9   9       11.87       22.14      9.41 o 
   0   9   9        0.81       -0.62      9.67 o 
   1   9   9        0.88        8.31      9.58 o 
   2   9   9        0.75        5.33      9.31 o 
   3   9   9        6.37       11.79      9.79 o 
   4   9   9        5.78       14.11     11.08 o 
  -4  10   9        0.61       -6.55     12.27 o 
  -3  10   9        0.88        6.85      9.97 o 
  -2  10   9        1.67        8.69     10.14 o 
  -1  10   9       10.47       19.25      9.75 o 
   0  10   9        2.72        0.61      9.44 o 
   1  10   9       20.78        9.19     10.91 o 
   2  10   9       39.08       70.70     21.49 o 
  -2  11   9        4.71        5.78     11.70 o 
  -1  11   9       26.25       19.11     15.68 o 
   0  11   9       25.87       29.91     14.42 o 
  -8   0  10       23.99       10.24     13.81 o 
  -7   0  10       16.20       12.19     13.08 o 
  -6   0  10        2.54        1.54     11.13 o 
  -5   0  10       29.64       12.35     12.11 o 
  -4   0  10       70.80       52.32     11.46 o 
  -3   0  10      173.80      210.27     15.11 o 
  -2   0  10      148.91      136.50     12.76 o 
   0   0  10        8.21        6.34     13.24 o 
   1   0  10        1.85      -20.23     13.49 o 
   2   0  10       71.35       62.07     16.09 o 
   3   0  10        0.25       -0.24     14.79 o 
   4   0  10        0.29      -12.11     15.52 o 
   5   0  10        6.36       -6.66     16.57 o 
  -8   1  10        5.91       14.54     10.48 o 
  -7   1  10        1.38        3.78      9.31 o 
  -6   1  10        3.45        6.42      8.27 o 
  -5   1  10        0.22        0.97      7.71 o 
  -4   1  10       60.06       44.00      8.52 o 
  -3   1  10       37.09       28.54     13.69 o 
  -2   1  10       16.86       -8.86      8.86 o 
   0   1  10       39.04       45.90     13.97 o 
   1   1  10       20.75       23.18     10.19 o 
   2   1  10       21.66       14.05     10.48 o 
   3   1  10       54.80       69.54     15.52 o 
   4   1  10        0.11        2.21     11.10 o 
   5   1  10        0.25       -5.24     11.98 o 
  -8   2  10        7.13       -5.02      9.74 o 
  -7   2  10       19.18       37.50     10.81 o 
  -6   2  10        3.56       16.91     10.85 o 
  -5   2  10       67.59       82.70      9.53 o 
  -4   2  10       12.09       11.08      7.62 o 
  -3   2  10        0.64        2.39      7.68 o 
  -2   2  10       39.28       35.51     11.70 o 
  -1   2  10       11.18        6.91     10.48 o 
   1   2  10        4.03        1.95     14.46 o 
   2   2  10        0.26      -13.61      9.07 o 
   3   2  10       10.04       -9.26     10.64 o 
   4   2  10       25.61       12.93     11.38 o 
   5   2  10       42.78       42.64     12.85 o 
  -7   3  10        9.46       18.59     10.42 o 
  -6   3  10        1.56       -0.80      9.11 o 
  -5   3  10       15.62        9.68      8.81 o 
  -4   3  10       24.66       33.58     11.74 o 
  -3   3  10       43.99       42.82     11.70 o 
  -2   3  10        7.39        9.99     11.37 o 
  -1   3  10        1.05        4.32      8.06 o 
   2   3  10        0.56       13.24     14.38 o 
   3   3  10       16.38       13.77     11.00 o 
   4   3  10        1.04        6.34     11.42 o 
   5   3  10       34.16       27.95     16.09 o 
  -7   4  10        0.47       -7.86      9.45 o 
  -6   4  10        0.54       -3.12     10.44 o 
  -5   4  10       21.11       21.56     10.16 o 
  -4   4  10       14.36       13.87      8.45 o 
  -3   4  10        7.88       15.44     12.43 o 
  -2   4  10       14.92       13.89     11.13 o 
  -1   4  10       20.09       26.73      8.80 o 
   0   4  10       39.10       31.85      9.11 o 
   2   4  10        0.02      -12.19     15.92 o 
   3   4  10        0.20       -5.52     14.71 o 
   4   4  10        1.24      -13.81     17.22 o 
   5   4  10       55.10       61.38     13.57 o 
  -7   5  10        0.13        4.07     11.21 o 
  -6   5  10        0.04      -13.60      9.24 o 
  -5   5  10        8.92        5.51      9.32 o 
  -4   5  10       10.28       20.56     12.76 o 
  -3   5  10        8.98        0.32     12.92 o 
  -2   5  10        6.04        2.34      8.13 o 
  -1   5  10       22.40       19.73      8.93 o 
   0   5  10        2.45      -12.28      8.19 o 
   1   5  10       15.46        4.96     13.97 o 
   2   5  10        1.05      -16.25     12.11 o 
   3   5  10        5.47        8.86     15.84 o 
   4   5  10        7.36       -3.17     18.36 o 
  -6   6  10        2.56       -0.13     10.05 o 
  -5   6  10       26.58       39.76      9.94 o 
  -4   6  10       20.96       17.47     14.38 o 
  -3   6  10        0.10      -17.79     11.86 o 
  -2   6  10       17.18       14.48      8.76 o 
  -1   6  10        5.11        9.73      9.27 o 
   0   6  10       97.12      120.95     10.71 o 
   1   6  10       26.62       31.97      9.75 o 
   2   6  10        2.30      -21.45     14.30 o 
   3   6  10        1.28      -17.30     11.53 o 
  -5   7  10       17.91       26.49     15.11 o 
  -4   7  10        3.22       -8.37     14.38 o 
  -3   7  10        9.08       18.69     13.73 o 
  -2   7  10        0.06       -5.44      9.13 o 
  -1   7  10        1.98      -12.65      8.96 o 
   0   7  10        1.42        7.15     17.02 o 
   1   7  10       46.16       35.43      9.67 o 
   2   7  10        0.87      -17.71     14.87 o 
   3   7  10       11.18       14.14     16.98 o 
  -4   8  10        0.05        6.91     14.62 o 
  -3   8  10        9.85       -6.17     13.97 o 
  -2   8  10        5.09        5.98      9.72 o 
  -1   8  10        0.09       -0.83      9.37 o 
   0   8  10        1.73       -1.66     10.28 o 
   1   8  10       34.29       42.99     10.85 o 
  -5   1  11        0.88       -0.29     13.04 o 
  -4   1  11       19.25        8.67      7.98 o 
  -3   1  11       19.61        9.83     10.07 o 
   0   1  11        0.04      -22.55     15.03 o 
   1   1  11        1.91       11.13     16.82 o 
   2   1  11        7.28        3.54     11.66 o 
  -5   2  11        8.95        9.68     13.20 o 
  -4   2  11        0.18      -12.27     11.46 o 
  -3   2  11        9.44        2.68     10.48 o 
  -2   2  11       18.66        4.71     11.86 o 
   1   2  11        0.03      -11.86     16.01 o 
   2   2  11       24.86       33.72     18.04 o 
  -4   3  11        6.76        9.02     11.78 o 
  -3   3  11       13.34       16.74     12.51 o 
  -2   3  11        5.25       -1.62     12.02 o 
   0   3  11       16.78       -9.26     13.49 o 
   1   3  11        0.13       -4.06     17.06 o 
   2   3  11       56.33       74.26     17.96 o 
  -4   4  11        0.20       -5.52     12.27 o 
  -3   4  11       68.15       78.16     15.36 o 
  -2   4  11        8.39        7.64     11.94 o 
   0   4  11        0.49      -10.64     13.16 o 
   1   4  11       17.59       23.64     15.44 o 
  -3   5  11       21.33       27.95     14.71 o 
  -2   5  11       14.63       11.21     14.14 o 
  -1   5  11        3.62       -3.33     13.32 o 
   0   5  11        4.41       21.37     14.87 o 
                                                 
